# Supplementary material for: LongDat: an R package for covariate-sensitive longitudinal analysis of high-dimensional data
Source: Bioinform Adv. 2023 May 18;3(1):vbad063. doi: 10.1093/bioadv/vbad063 (PMC10284677; doi:10.1093/bioadv/vbad063)
Supplement: vbad063_Supplementary_Data [file vbad063_supplementary_data.zip]

Archive with 9 entries (9 files):
- Supplementary table 3.xlsx
- Supplementary table 4.xlsx
- Supplementary table 5.xlsx
- Supplementary table 6.xlsx
- Supplementary table 7.xlsx
- Supplementary table 8.xlsx
- Supplementary table 9.xlsx
- Supplements.pdf
- Supplementary table 2.xlsx
