# Supplementary material for: LongDat: an R package for covariate-sensitive longitudinal analysis of high-dimensional data
Source: Bioinform Adv. 2023 May 18;3(1):vbad063. doi: 10.1093/bioadv/vbad063 (PMC10284677; doi:10.1093/bioadv/vbad063)
Supplement: vbad063_Supplementary_Data [file vbad063_supplementary_data.zip › Supplementary table 3.xlsx]

## Sheet: 20220530_confounder_to_covariat
Feature	Covariate1	Covariate_type1	Effect_size1	Covariate2	Covariate_type2	Effect_size2	Covariate3	Covariate_type3	Effect_size3	Covariate4	Covariate_type4	Effect_size4	Covariate5	Covariate_type5	Effect_size5	Covariate6	Covariate_type6	Effect_size6	Covariate7	Covariate_type7	Effect_size7
Acidaminococcus.intestini._C_	ACE_INHIBITOR	Not_reducible_to_covariate	-0.147185	ANTIDIABETIC	Not_reducible_to_covariate	-0.0441176	AT2_BLOCKER	Not_reducible_to_covariate	0.144488	STATIN	Not_reducible_to_covariate	-0.102085	NA	NA	NA	NA	NA	NA	NA	NA	NA
Actinomyces.sp..ICM39	BETA_BLOCKER	Not_reducible_to_covariate	0.146532	THYROID	Not_reducible_to_covariate	0.0286993	NA	NA	NA	NA	NA	NA	NA	NA	NA	NA	NA	NA	NA	NA	NA
Alistipes.obesi	METFORMIN	Not_reducible_to_covariate	-0.0566629	STATIN	Not_reducible_to_covariate	-0.0279166	XANTHAN_OXIDASE_INHIBITOR	Not_reducible_to_covariate	-0.0685524	NA	NA	NA	NA	NA	NA	NA	NA	NA	NA	NA	NA
Bacteroides.nordii._C_	AT2_BLOCKER	Not_reducible_to_covariate	0.161152	METFORMIN	Not_reducible_to_covariate	-0.0824127	PPI	Not_reducible_to_covariate	-0.0595514	STATIN	Not_reducible_to_covariate	-0.102092	VITAMIN_D	Not_reducible_to_covariate	-0.092398	XANTHAN_OXIDASE_INHIBITOR	Not_reducible_to_covariate	-0.0528534	NA	NA	NA
Bacteroides.sp.._C.dorei_vulgatus_	THYROID	Not_reducible_to_covariate	-0.169734	NA	NA	NA	NA	NA	NA	NA	NA	NA	NA	NA	NA	NA	NA	NA	NA	NA	NA
Bifidobacterium.adolescentis	THYROID	Not_reducible_to_covariate	-0.187245	NA	NA	NA	NA	NA	NA	NA	NA	NA	NA	NA	NA	NA	NA	NA	NA	NA	NA
Blautia.producta	BETA_BLOCKER	Not_reducible_to_covariate	-0.295113	PPI	Not_reducible_to_covariate	-0.151758	THYROID	Not_reducible_to_covariate	-0.330009	NA	NA	NA	NA	NA	NA	NA	NA	NA	NA	NA	NA
Coprococcus.comes	BETA_BLOCKER	Not_reducible_to_covariate	-0.0582045	PPI	Not_reducible_to_covariate	0.256274	NA	NA	NA	NA	NA	NA	NA	NA	NA	NA	NA	NA	NA	NA	NA
Dialister.invisus	ACE_INHIBITOR	Not_reducible_to_covariate	0.0119625	AT2_BLOCKER	Not_reducible_to_covariate	0.20929	STATIN	Not_reducible_to_covariate	-0.102383	THYROID	Not_reducible_to_covariate	0.381585	NA	NA	NA	NA	NA	NA	NA	NA	NA
Eggerthella.lenta._C.Clostridioides.difficile_	BETA_BLOCKER	Not_reducible_to_covariate	-0.151745	CALCIUMANTAGONIST	Not_reducible_to_covariate	-0.127508	THYROID	Not_reducible_to_covariate	-0.169688	NA	NA	NA	NA	NA	NA	NA	NA	NA	NA	NA	NA
Eggerthella.sp..CAG.298	DIURETIC	Not_reducible_to_covariate	-0.0482646	THYROID	Not_reducible_to_covariate	-0.104955	NA	NA	NA	NA	NA	NA	NA	NA	NA	NA	NA	NA	NA	NA	NA
Erysipelotrichaceae.sp.._C.Coprobacillus_Erysipelatoclostridium.ramosum_	ACE_INHIBITOR	Not_reducible_to_covariate	-0.0837429	AT2_BLOCKER	Not_reducible_to_covariate	-0.0935578	CALCIUMANTAGONIST	Not_reducible_to_covariate	-0.0553607	PPI	Not_reducible_to_covariate	-0.03388	THYROID	Not_reducible_to_covariate	-0.0736744	VITAMIN_D	Not_reducible_to_covariate	-0.0525672	NA	NA	NA
Oscillibacter.sp..57_20	PPI	Not_reducible_to_covariate	-0.0937065	XANTHAN_OXIDASE_INHIBITOR	Not_reducible_to_covariate	0.112439	NA	NA	NA	NA	NA	NA	NA	NA	NA	NA	NA	NA	NA	NA	NA
Parabacteroides.johnsonii	THYROID	Not_reducible_to_covariate	0.310221	NA	NA	NA	NA	NA	NA	NA	NA	NA	NA	NA	NA	NA	NA	NA	NA	NA	NA
Roseburia.hominis	PPI	Not_reducible_to_covariate	-0.0316388	NA	NA	NA	NA	NA	NA	NA	NA	NA	NA	NA	NA	NA	NA	NA	NA	NA	NA
Roseburia.sp..40_7	AT2_BLOCKER	Not_reducible_to_covariate	-0.164436	NA	NA	NA	NA	NA	NA	NA	NA	NA	NA	NA	NA	NA	NA	NA	NA	NA	NA
X_Clostridium_.citroniae	BETA_BLOCKER	Not_reducible_to_covariate	-0.40543	PPI	Not_reducible_to_covariate	-0.32905	THYROID	Not_reducible_to_covariate	-0.404436	XANTHAN_OXIDASE_INHIBITOR	Not_reducible_to_covariate	-0.18425	NA	NA	NA	NA	NA	NA	NA	NA	NA
X_Clostridium_.leptum	DIURETIC	Effect_reducible_to_covariate	0.140757	METFORMIN	Not_reducible_to_covariate	-0.0311761	XANTHAN_OXIDASE_INHIBITOR	Not_reducible_to_covariate	-0.0155852	NA	NA	NA	NA	NA	NA	NA	NA	NA	NA	NA	NA
bacterium.LF.3	XANTHAN_OXIDASE_INHIBITOR	Not_reducible_to_covariate	-0.0428408	NA	NA	NA	NA	NA	NA	NA	NA	NA	NA	NA	NA	NA	NA	NA	NA	NA	NA
unknown.Clostridiales.Family.XIII..Incertae.Sedis	ANTIDIABETIC	Not_reducible_to_covariate	-0.102941	BETA_BLOCKER	Not_reducible_to_covariate	0.0444847	NA	NA	NA	NA	NA	NA	NA	NA	NA	NA	NA	NA	NA	NA	NA
