# Supplementary material for: LongDat: an R package for covariate-sensitive longitudinal analysis of high-dimensional data
Source: Bioinform Adv. 2023 May 18;3(1):vbad063. doi: 10.1093/bioadv/vbad063 (PMC10284677; doi:10.1093/bioadv/vbad063)
Supplement: vbad063_Supplementary_Data [file vbad063_supplementary_data.zip › Supplementary table 4.xlsx]

## Sheet: 20220227_masslin2_NEGBIN_CORONA
feature	metadata	value	coef	stderr	pval	name	qval	N	N.not.zero
Verrucomicrobia.bacterium.CAG.312_58_20	Case	2a	-1.42547	0.163528	2.85833e-18	Case2a	1.49205e-15	69	6
Verrucomicrobia.bacterium.CAG.312_58_20	Case	3a	-0.868018	0.132395	5.51638e-11	Case3a	1.43978e-08	69	6
unknown.Clostridiales.Family.XIII..Incertae.Sedis	Case	2a	-1.89085	0.379299	6.19246e-07	Case2a	8.08116e-05	69	15
unknown.Clostridiales.Family.XIII..Incertae.Sedis	Case	3a	-2.02438	0.402152	4.80673e-07	Case3a	8.08116e-05	69	15
Acidaminococcus.intestini._C_	Case	2a	-3.30319	0.731526	6.31733e-06	Case2a	0.00065953	69	6
Roseburia.hominis	Case	2a	1.67095	0.40484	3.66848e-05	Case2a	0.00319158	69	54
Erysipelotrichaceae.sp.._C.Coprobacillus_Erysipelatoclostridium.ramosum_	Case	2a	1.93573	0.488324	7.36959e-05	Case2a	0.00549561	69	31
Clostridium.celatum	Case	2a	-3.55535	1.01418	0.000455539	Case2a	0.024381	69	6
Clostridium.celatum	Case	3a	-3.55535	1.01419	0.000455544	Case3a	0.024381	69	6
Coprococcus.comes	Case	2a	-1.09138	0.313044	0.000489672	Case2a	0.024381	69	53
Dialister.invisus	Case	2a	-1.94261	0.563067	0.000560482	Case2a	0.024381	69	29
X_Eubacterium_.rectale	Case	2a	-1.84666	0.53445	0.000549794	Case2a	0.024381	69	50
Bacteroides.nordii._C_	Case	2a	1.17095	0.342059	0.000618781	Case2a	0.0248465	69	23
Eggerthella.sp..CAG.298	Case	2a	-1.82684	0.550735	0.000909575	Case2a	0.0339142	69	14
Bifidobacterium.adolescentis	Case	2a	-2.41065	0.764572	0.00161635	Case2a	0.0562489	69	37
Anaerotruncus.colihominis	Case	2a	1.94591	0.628983	0.0019765	Case2a	0.0606901	69	21
X_Clostridium_.citroniae	Case	2a	1.07038	0.345134	0.0019264	Case2a	0.0606901	69	30
Actinomyces.sp..ICM47	Case	3a	-1.26754	0.415535	0.00228546	Case3a	0.0662785	69	42
Blautia.producta	Case	2a	1.72716	0.573161	0.00258339	Case2a	0.0709753	69	15
Enorma.massiliensis	Case	2a	-2.19721	0.745358	0.00319981	Case2a	0.083515	69	7
Alistipes.senegalensis	Case	3a	0.714654	0.25447	0.00497873	Case3a	0.0920811	69	18
Bacteroidales.gen.._C.Bacteroides.sp._Porphyromonas.sp._Parabacteroides.distasonis_	Case	2a	0.598	0.211462	0.00468496	Case2a	0.0920811	69	59
Clostridiales.bacterium.VE202.09	Case	2a	3.17597	1.11303	0.00432492	Case2a	0.0920811	69	6
Oscillibacter.sp..ER4	Case	2a	-1.22437	0.435099	0.00489296	Case2a	0.0920811	69	46
Parabacteroides.johnsonii	Case	2a	1.36468	0.488742	0.00523461	Case2a	0.0920811	69	10
Roseburia.sp..40_7	Case	2a	-2.19722	0.775166	0.00458949	Case2a	0.0920811	69	25
Streptococcus.anginosus	Case	2a	-1.00976	0.351739	0.00409485	Case2a	0.0920811	69	7
Streptococcus.anginosus	Case	3a	-2.51138	0.869589	0.00387692	Case3a	0.0920811	69	7
X_Clostridium_.scindens	Case	2a	1.22302	0.438562	0.00529202	Case2a	0.0920811	69	23
unknown.Clostridiaceae	Case	2a	-1.50725	0.540247	0.00527202	Case2a	0.0920811	69	16
Intestinimonas.butyriciproducens	Case	2a	1.39601	0.504208	0.00562774	Case2a	0.0947639	69	33
X_Clostridium_.leptum	Case	2a	-1.39366	0.51293	0.00658665	Case2a	0.107445	69	41
X_Clostridium_.saccharogumia	Case	2a	1.07175	0.396479	0.00686823	Case2a	0.108643	69	17
Collinsella.aerofaciens._C_	Case	2a	-0.94335	0.356032	0.00805829	Case2a	0.122909	69	49
Oscillibacter.sp..KLE.1728	Case	2a	0.835958	0.317556	0.0084765	Case2a	0.122909	69	63
X_Clostridium_.leptum	Case	3a	-1.31429	0.498646	0.00839598	Case3a	0.122909	69	41
Enterobacteriaceae.sp.._C.Escherichia.coli_Escherichia.fergusonii_Shigella.boydii_Shigella.dysenteriae_Shigella.flexneri_Shigella.sonnei_	Case	3a	-1.46035	0.56306	0.00949763	Case3a	0.133994	69	40
Roseburia.sp..CAG.182	Case	2a	-2.77347	1.07407	0.00981726	Case2a	0.134858	69	10
Parabacteroides.goldsteinii._C_	Case	2a	-0.955512	0.372093	0.0102305	Case2a	0.136932	69	6
unknown.Pseudoflavonifractor	Case	2a	1.51075	0.598079	0.011537	Case2a	0.150558	69	19
Clostridium.sp..CAG.440	Case	2a	-4.52179	1.79742	0.0118793	Case2a	0.151244	69	7
Eggerthella.sp..CAG.298	Case	3a	-1.0981	0.441448	0.0128647	Case3a	0.156155	69	14
Ruminococcus.callidus	Case	2a	-4.22962	1.69519	0.012593	Case2a	0.156155	69	12
Ruminococcus.sp..CAG.177	Case	2a	-1.00975	0.408587	0.0134616	Case2a	0.156155	69	13
unknown.Ruminococcaceae	Case	2a	-0.421553	0.170566	0.0134549	Case2a	0.156155	69	65
unknown.Bacteria	Case	3a	2.62878	1.07604	0.0145649	Case3a	0.16528	69	17
Turicibacter.sanguinis._C_	Case	3a	-2.22363	0.915835	0.0151831	Case3a	0.16863	69	13
X_Clostridium_.saccharogumia	Case	3a	0.959158	0.398517	0.0160921	Case3a	0.175001	69	17
Anaerotruncus.colihominis	Case	3a	1.54045	0.646761	0.0172289	Case3a	0.176343	69	21
X_Ruminococcus_.gnavus	Case	3a	-1.35989	0.570575	0.0171547	Case3a	0.176343	69	38
unknown.Lentisphaerae	Case	3a	-1.47003	0.615504	0.0169252	Case3a	0.176343	69	14
Ruminococcus.callidus	Case	3a	-3.9515	1.69835	0.0199832	Case3a	0.2006	69	12
Blautia.hansenii._C_	Case	2a	-3.0809	1.34304	0.0217919	Case2a	0.211071	69	7
Eggerthella.lenta._C.Clostridioides.difficile_	Case	2a	0.619268	0.270399	0.0220096	Case2a	0.211071	69	52
unknown.Peptostreptococcaceae	Case	2a	-0.76397	0.334158	0.0222393	Case2a	0.211071	69	50
Blautia.sp..KLE.1732	Case	2a	-0.96482	0.426185	0.0235834	Case2a	0.216559	69	55
Clostridium.sp..KLE.1755	Case	2a	1.70731	0.756739	0.0240621	Case2a	0.216559	69	16
X_Clostridium_.asparagiforme	Case	2a	1.14824	0.507889	0.0237706	Case2a	0.216559	69	26
unknown.Dialister	Case	2a	-2.85548	1.28362	0.0261108	Case2a	0.231014	69	7
Rothia.mucilaginosa	Case	2a	1.4405	0.654814	0.0278169	Case2a	0.242007	69	24
Clostridium.sp..JCC	Case	2a	-1.96688	0.899779	0.0288186	Case2a	0.246611	69	19
Bacteroides.sp.._C.fragilis_ovatus_	Case	2a	0.578875	0.270359	0.032263	Case2a	0.271296	69	57
Oscillibacter.sp..57_20	Case	3a	0.486999	0.22858	0.0331268	Case3a	0.271296	69	53
Propionibacterium.freudenreichii	Case	2a	-2.77259	1.30236	0.0332623	Case2a	0.271296	69	9
Streptococcus.mitis	Case	3a	-1.5506	0.73399	0.0346385	Case3a	0.278174	69	20
Actinomyces.sp..ICM47	Case	2a	-0.788128	0.374539	0.0353557	Case2a	0.279631	69	42
Clostridium.sp..CAG.302	Case	2a	-2.70663	1.29162	0.0361231	Case2a	0.281437	69	7
Azospirillum.sp..51_20	Case	2a	2.80136	1.34306	0.0369963	Case2a	0.284001	69	6
unknown.Synergistaceae	Case	2a	1.60944	0.776239	0.0381369	Case2a	0.288514	69	6
unknown.Dialister	Case	3a	-2.47691	1.21298	0.0411509	Case3a	0.306868	69	7
Anaerostipes.hadrus._C_	Case	2a	0.681237	0.335315	0.0421909	Case2a	0.310192	69	65
Clostridium.sp..CAG.230	Case	2a	-2.39225	1.18845	0.0441231	Case2a	0.319892	69	11
Bacteroides.clarus	Case	2a	1.49687	0.746301	0.0448866	Case2a	0.32097	69	13
Bacteroides.sp.._C.dorei_vulgatus_	Case	2a	0.346404	0.175867	0.0488743	Case2a	0.336282	69	66
Bifidobacterium.animalis	Case	3a	2.584	1.31238	0.0489606	Case3a	0.336282	69	9
Subdoligranulum.sp..4_3_54A2FAA	Case	3a	-0.685741	0.348099	0.0488427	Case3a	0.336282	69	58
Actinomyces.sp.._C.ICM58_oral.taxon.172_	Case	3a	-0.997726	0.516918	0.0535888	Case3a	0.356622	69	30
Bacteroides.sp..CAG.144	Case	2a	-2.65989	1.38872	0.0554476	Case2a	0.356622	69	11
Paraprevotella.clara	Case	2a	0.837438	0.437009	0.0553276	Case2a	0.356622	69	11
X_Eubacterium_.sulci	Case	2a	1.50407	0.781698	0.0543406	Case2a	0.356622	69	13
butyrate.producing.bacterium.SS3_4	Case	2a	-0.505561	0.264571	0.0560211	Case2a	0.356622	69	59
unknown.Mogibacterium	Case	3a	-1.56323	0.81502	0.055108	Case3a	0.356622	69	13
Actinomyces.viscosus._C_	Case	3a	-1.09861	0.578384	0.0575053	Case3a	0.357354	69	16
Lactobacillus.sp.._C.casei_paracasei_	Case	3a	-2.30259	1.21062	0.0571728	Case3a	0.357354	69	8
X_Clostridium_.sp.._C.boltae_clostridioforme_	Case	2a	0.914575	0.484041	0.0588306	Case2a	0.361289	69	35
Actinomyces.graevenitzii	Case	3a	-1.29925	0.704595	0.0651873	Case3a	0.39183	69	17
Clostridium.sp..27_14	Case	2a	1.94593	1.06934	0.0687964	Case2a	0.39183	69	6
Clostridium.sp..27_14	Case	3a	1.94593	1.06934	0.0687956	Case3a	0.39183	69	6
Granulicatella.adiacens	Case	3a	-1.94591	1.06908	0.0687335	Case3a	0.39183	69	12
Hungatella.hathewayi	Case	2a	0.916291	0.503913	0.0690106	Case2a	0.39183	69	16
Sutterella.wadsworthensis	Case	2a	0.637772	0.352091	0.0700811	Case2a	0.39183	69	25
X_Clostridium_.symbiosum._C_	Case	2a	0.980088	0.541222	0.0701594	Case2a	0.39183	69	16
bacterium.LF.3	Case	3a	-0.508586	0.281251	0.0705594	Case3a	0.39183	69	50
unknown.Roseburia	Case	2a	-1.04958	0.579692	0.0702041	Case2a	0.39183	69	49
Faecalitalea.cylindroides	Case	2a	1.6911	0.939751	0.0719365	Case2a	0.394881	69	9
Paraprevotella.clara	Case	3a	0.812617	0.452661	0.0726219	Case3a	0.394881	69	11
Clostridium.sp..JCC	Case	3a	-1.59132	0.892632	0.0746306	Case3a	0.398974	69	19
Collinsella.aerofaciens._C_	Case	3a	-0.633773	0.357144	0.0759707	Case3a	0.398974	69	49
Oscillibacter.sp..57_20	Case	2a	-0.421234	0.236551	0.0749568	Case2a	0.398974	69	53
Ruminococcus.sp..CAG.177	Case	3a	-0.697562	0.393708	0.0764318	Case3a	0.398974	69	13
Alistipes.obesi	Case	3a	0.656312	0.376792	0.081536	Case3a	0.405293	69	48
Bacteroides.sp.._C.rodentium_uniformis_	Case	2a	0.484743	0.279446	0.0828014	Case2a	0.405293	69	63
Blautia.obeum	Case	2a	-0.368741	0.211949	0.0819009	Case2a	0.405293	69	61
Clostridium.sp..CAG.273	Case	2a	2.31947	1.31937	0.0787468	Case2a	0.405293	69	12
Coprococcus.sp.._C.HPP0074_HPP0048_	Case	3a	-0.871907	0.498197	0.0800969	Case3a	0.405293	69	13
Methanobrevibacter.smithii	Case	3a	1.44698	0.834908	0.0830773	Case3a	0.405293	69	13
X_Clostridium_.clostridioforme	Case	2a	-0.735455	0.419435	0.0795262	Case2a	0.405293	69	23
Veillonella.parvula._C_	Case	2a	1.2779	0.740424	0.0843642	Case2a	0.40776	69	24
Sutterella.wadsworthensis	Case	3a	0.598559	0.348397	0.0857902	Case3a	0.410848	69	25
Actinomyces.sp..ICM39	Case	2a	0.550046	0.324235	0.0898019	Case2a	0.414837	69	28
Veillonella.atypica._C_	Case	2a	0.989598	0.582409	0.0892918	Case2a	0.414837	69	25
bacterium.LF.3	Case	2a	0.467908	0.274306	0.0880467	Case2a	0.414837	69	50
unknown.Ruminococcaceae	Case	3a	-0.287446	0.169272	0.0894832	Case3a	0.414837	69	65
Actinomyces.sp..S6.Spd3	Case	2a	1.79173	1.0801	0.0971432	Case2a	0.424673	69	7
Bacteroides.fragilis._C_	Case	2a	0.58264	0.349253	0.0952663	Case2a	0.424673	69	47
Bifidobacterium.longum._C_	Case	2a	0.515611	0.314127	0.100712	Case2a	0.424673	69	50
Firmicutes.bacterium.ADurb.Bin467	Case	2a	-1.09862	0.666667	0.0993655	Case2a	0.424673	69	12
Ruminococcus.bromii	Case	2a	-1.11846	0.678092	0.0990598	Case2a	0.424673	69	45
Sutterella.sp..CAG.351	Case	2a	-1.12778	0.687416	0.10088	Case2a	0.424673	69	6
Turicibacter.sanguinis._C_	Case	2a	-1.62364	0.987207	0.100035	Case2a	0.424673	69	13
X_Eubacterium_.siraeum	Case	2a	1.28161	0.769571	0.0958423	Case2a	0.424673	69	27
unknown.Atopobiaceae	Case	2a	-0.742973	0.451906	0.100158	Case2a	0.424673	69	17
unknown.Oscillibacter	Case	3a	0.566052	0.337489	0.0934946	Case3a	0.424673	69	53
unknown.Veillonella	Case	2a	1.11995	0.667929	0.093593	Case2a	0.424673	69	25
Blautia.sp..KLE.1732	Case	3a	-0.689458	0.422807	0.10296	Case3a	0.42983	69	55
X_Eubacterium_.eligens	Case	2a	0.597989	0.367557	0.103752	Case2a	0.42983	69	60
unknown.Dehalococcoidales	Case	3a	2.47893	1.53233	0.105716	Case3a	0.434516	69	11
Actinomyces.odontolyticus._C_	Case	3a	-0.538996	0.336499	0.109204	Case3a	0.435151	69	42
Blautia.obeum	Case	3a	-0.342534	0.213452	0.108553	Case3a	0.435151	69	61
unknown.Anaeromassilibacillus	Case	2a	-0.529366	0.329441	0.108086	Case2a	0.435151	69	39
unknown.Faecalibacterium	Case	3a	0.614001	0.381616	0.107628	Case3a	0.435151	69	54
Streptococcus.sp..HSISM1	Case	2a	-0.597837	0.375379	0.111245	Case2a	0.439922	69	16
Alistipes.senegalensis	Case	2a	0.419849	0.268421	0.117783	Case2a	0.450281	69	18
Eubacterium.sp..CAG.274	Case	2a	0.780816	0.496683	0.115937	Case2a	0.450281	69	25
Intestinibacter.bartlettii	Case	2a	-0.750578	0.476037	0.114859	Case2a	0.450281	69	46
unknown.Clostridiaceae	Case	3a	-0.725467	0.463096	0.117218	Case3a	0.450281	69	16
unknown.Massiliomicrobiota	Case	2a	-1.25277	0.801786	0.118177	Case2a	0.450281	69	8
candidatus.Alistipes.marseilloanorexicus	Case	2a	-0.581937	0.374152	0.119863	Case2a	0.453393	69	34
unknown.Erysipelotrichaceae	Case	2a	-0.655697	0.424328	0.122283	Case2a	0.459222	69	14
unknown.Mogibacterium	Case	2a	-1.10204	0.715267	0.12338	Case2a	0.460033	69	13
Streptococcus.salivarius._C_	Case	2a	-0.544923	0.355174	0.124971	Case2a	0.462657	69	58
Anaerostipes.caccae._C_	Case	2a	1.23868	0.830674	0.135917	Case2a	0.470108	69	9
Blautia.hydrogenotrophica	Case	2a	0.906987	0.601029	0.131284	Case2a	0.470108	69	13
Clostridium.sp..ATCC.29733	Case	2a	-0.693147	0.46291	0.134297	Case2a	0.470108	69	26
Dielma.fastidiosa._C_	Case	2a	1.66531	1.11641	0.135788	Case2a	0.470108	69	8
Dorea.longicatena	Case	2a	-0.405036	0.268309	0.131148	Case2a	0.470108	69	62
Roseburia.inulinivorans	Case	2a	0.529925	0.355081	0.135592	Case2a	0.470108	69	63
Streptococcus.sp..F0442	Case	3a	-1.50408	0.992566	0.129686	Case3a	0.470108	69	9
X_Clostridium_.asparagiforme	Case	3a	0.797348	0.524133	0.128192	Case3a	0.470108	69	26
unknown.Eggerthella	Case	2a	-0.557321	0.37064	0.132666	Case2a	0.470108	69	31
unknown.Eggerthella	Case	3a	-0.551053	0.369612	0.135989	Case3a	0.470108	69	31
Bacteroides.nordii._C_	Case	3a	-0.566291	0.382283	0.138516	Case3a	0.472584	69	23
Veillonella.dispar	Case	2a	1.58739	1.07119	0.138368	Case2a	0.472584	69	15
Actinomyces.sp.._C.oral.taxon.181_ph3_	Case	2a	-1.60944	1.09578	0.141897	Case2a	0.480977	69	6
Lactobacillus.sp.._C.casei_paracasei_	Case	2a	-1.60944	1.10255	0.144359	Case2a	0.486164	69	8
Eubacterium.sp..CAG.202	Case	2a	-2.20766	1.51652	0.145464	Case2a	0.486745	69	16
Actinomyces.sp..ICM39	Case	3a	-0.628609	0.437797	0.151047	Case3a	0.502207	69	28
unknown.Clostridiales	Case	2a	0.129047	0.0903444	0.15318	Case2a	0.506077	69	69
Bacteroides.intestinalis	Case	2a	1.5484	1.11295	0.164147	Case2a	0.525123	69	16
Bacteroides.massiliensis	Case	2a	0.82007	0.588461	0.163443	Case2a	0.525123	69	20
Bacteroides.thetaiotaomicron._C_	Case	2a	0.563112	0.403437	0.162779	Case2a	0.525123	69	56
Porphyromonadaceae.sp.._C.Coprobacter.fastidiosus_Tannerella.sp._	Case	2a	0.681846	0.486721	0.161245	Case2a	0.525123	69	38
X_Ruminococcus_.torques	Case	3a	-0.567528	0.408731	0.164981	Case3a	0.525123	69	52
unknown.Prevotella	Case	2a	-1.18888	0.855738	0.164739	Case2a	0.525123	69	26
Methanobrevibacter.smithii	Case	2a	1.11139	0.811521	0.170839	Case2a	0.540473	69	13
Bacteroides.stercoris	Case	3a	-0.7588	0.566828	0.180676	Case3a	0.54109	69	20
Clostridium.sp..CAG.273	Case	3a	1.71272	1.29093	0.184596	Case3a	0.54109	69	12
Desulfovibrio.piger	Case	2a	1.04321	0.777543	0.179701	Case2a	0.54109	69	8
Eubacterium.sp..3_1_31._C_	Case	2a	-1.13366	0.847895	0.181214	Case2a	0.54109	69	7
Flavonifractor.plautii._C_	Case	3a	-0.439089	0.330016	0.183351	Case3a	0.54109	69	59
Prevotella.sp..CAG.873	Case	2a	1.50736	1.13766	0.18518	Case2a	0.54109	69	8
Tyzzerella.nexilis	Case	3a	-2.75041	2.04934	0.179564	Case3a	0.54109	69	9
X_Clostridium_.saccharolyticum._C_	Case	2a	-1.37487	1.03304	0.183221	Case2a	0.54109	69	9
X_Clostridium_.spiroforme	Case	3a	-0.98381	0.731812	0.178836	Case3a	0.54109	69	15
uncultured.Eubacterium.sp.	Case	2a	-0.508222	0.37749	0.178199	Case2a	0.54109	69	39
unknown.Acinetobacter	Case	3a	1.48398	1.10189	0.178059	Case3a	0.54109	69	15
unknown.Akkermansia	Case	3a	-2.08991	1.55569	0.179144	Case3a	0.54109	69	12
unknown.Clostridium	Case	3a	0.341542	0.256603	0.183184	Case3a	0.54109	69	64
unknown.Olsenella	Case	3a	-0.915456	0.6915	0.185546	Case3a	0.54109	69	12
Clostridium.sp..AT4	Case	2a	-0.874109	0.663242	0.187526	Case2a	0.543825	69	15
Alistipes.onderdonkii._C_	Case	2a	0.476713	0.368127	0.19533	Case2a	0.560233	69	37
Leuconostoc.mesenteroides	Case	2a	-1.55814	1.20118	0.194569	Case2a	0.560233	69	6
Clostridium.sp..CAG.433	Case	3a	2.47997	1.93751	0.200553	Case3a	0.57207	69	6
Intestinimonas.butyriciproducens	Case	3a	0.684978	0.538227	0.20314	Case3a	0.576299	69	33
Eubacterium.ventriosum	Case	2a	-0.454407	0.359401	0.206105	Case2a	0.578424	69	35
unknown.Bacilli	Case	3a	-0.860201	0.679193	0.205333	Case3a	0.578424	69	22
Atopobium.parvulum._C_	Case	3a	-0.865171	0.686113	0.207318	Case3a	0.578717	69	15
unknown.Tyzzerella	Case	3a	0.467457	0.372819	0.209899	Case3a	0.582805	69	39
Lachnospiraceae.bacterium.3_1_57FAA_CT1	Case	2a	0.851045	0.681931	0.212033	Case2a	0.583266	69	16
Streptococcus.oralis._C_	Case	2a	0.924773	0.742038	0.212669	Case2a	0.583266	69	13
unknown.Tyzzerella	Case	2a	0.45628	0.366718	0.213417	Case2a	0.583266	69	39
Clostridium.sp..CAG.306	Case	3a	0.830006	0.669005	0.214733	Case3a	0.583804	69	11
Bacteroides.sp.._C.dorei_vulgatus_	Case	3a	-0.214944	0.176397	0.223024	Case3a	0.600095	69	66
Bifidobacterium.dentium._C_	Case	3a	-0.793282	0.64984	0.222187	Case3a	0.600095	69	13
X_Ruminococcus_.torques._C_	Case	3a	-0.596748	0.491778	0.224957	Case3a	0.602193	69	50
Clostridium.sp..CAG.440	Case	3a	-1.99606	1.66455	0.230466	Case3a	0.603321	69	7
Odoribacter.splanchnicus	Case	2a	0.230769	0.191229	0.227523	Case2a	0.603321	69	58
Parabacteroides.goldsteinii._C_	Case	3a	-0.367726	0.306611	0.230402	Case3a	0.603321	69	6
Ruminococcus.bicirculans	Case	2a	-0.806879	0.673869	0.231157	Case2a	0.603321	69	41
Ruminococcus.sp..CAG.254	Case	2a	-1.70091	1.41747	0.230156	Case2a	0.603321	69	11
Alistipes.indistinctus	Case	2a	0.475126	0.401353	0.236488	Case2a	0.614163	69	21
Lactococcus.raffinolactis	Case	3a	-1.38629	1.17549	0.238268	Case3a	0.615723	69	6
Alistipes.obesi	Case	2a	-0.446168	0.387936	0.250099	Case2a	0.630099	69	48
Bacteroides.eggerthii	Case	2a	0.994018	0.866211	0.251155	Case2a	0.630099	69	17
Bacteroides.sp.._C.cellulosilyticus_timonensis_	Case	2a	0.784252	0.68504	0.252281	Case2a	0.630099	69	17
Bifidobacterium.bifidum	Case	2a	-1.19619	1.04104	0.250541	Case2a	0.630099	69	21
Enterobacteriaceae.sp.._C.Escherichia.coli_Escherichia.fergusonii_Shigella.boydii_Shigella.dysenteriae_Shigella.flexneri_Shigella.sonnei_	Case	2a	-0.606664	0.529662	0.252052	Case2a	0.630099	69	40
Faecalitalea.cylindroides	Case	3a	-1.31315	1.14529	0.251562	Case3a	0.630099	69	9
Veillonella.sp..oral.taxon.158	Case	2a	0.868074	0.751393	0.247973	Case2a	0.630099	69	16
Actinomyces.viscosus._C_	Case	2a	-0.538997	0.475739	0.257228	Case2a	0.633456	69	16
Eubacterium.sp..CAG.202	Case	3a	-1.91946	1.69442	0.257293	Case3a	0.633456	69	16
Holdemania.filiformis	Case	2a	0.287682	0.254588	0.258479	Case2a	0.633456	69	39
Pseudoflavonifractor.capillosus	Case	2a	0.795079	0.700407	0.256305	Case2a	0.633456	69	15
Bacteroides.caccae	Case	3a	-0.444564	0.399111	0.265329	Case3a	0.638256	69	37
Clostridium.sp..CAG.217	Case	2a	-0.744062	0.664545	0.262861	Case2a	0.638256	69	21
candidatus.Saccharibacteria.oral.taxon.TM7x	Case	2a	-0.980829	0.87888	0.264423	Case2a	0.638256	69	7
unknown.Eubacterium	Case	2a	-0.472416	0.423063	0.264141	Case2a	0.638256	69	53
Klebsiella.sp.._C.quasipneumoniae_pneumoniae_varicola_	Case	2a	-1.49895	1.35158	0.267416	Case2a	0.639885	69	8
Prevotella.copri	Case	2a	-1.11316	1.00591	0.268458	Case2a	0.639885	69	24
Azospirillum.sp..51_20	Case	3a	1.18681	1.07611	0.270082	Case3a	0.640832	69	6
Lactobacillus.mucosae	Case	2a	-1.97627	1.80053	0.272375	Case2a	0.642755	69	7
X_Clostridium_.methylpentosum	Case	3a	0.916286	0.836659	0.273441	Case3a	0.642755	69	10
unknown.Clostridiales	Case	3a	0.0990364	0.0906462	0.274587	Case3a	0.642755	69	69
Bifidobacterium.bifidum	Case	3a	-1.10021	1.01275	0.27732	Case3a	0.643381	69	21
Coprococcus.comes	Case	3a	-0.338509	0.31137	0.276967	Case3a	0.643381	69	53
Dorea.formicigenerans._C_	Case	2a	-0.347967	0.321846	0.279626	Case2a	0.645512	69	56
X_Clostridium_.sp.._C.boltae_clostridioforme_	Case	3a	0.559101	0.518299	0.280711	Case3a	0.645512	69	35
Clostridium.sp..L2.50	Case	2a	-1.7114	1.61404	0.288997	Case2a	0.658762	69	11
X_Clostridium_.citroniae	Case	3a	0.40622	0.382473	0.288196	Case3a	0.658762	69	30
Eubacterium.sp..CAG.274	Case	3a	-0.571452	0.543309	0.292892	Case3a	0.659982	69	25
Eubacterium.sp..CAG.38	Case	3a	-0.658746	0.626867	0.293325	Case3a	0.659982	69	41
Propionibacterium.freudenreichii	Case	3a	-0.980829	0.928869	0.290996	Case3a	0.659982	69	9
Gemella.sanguinis	Case	3a	-0.847298	0.820239	0.301609	Case3a	0.675708	69	12
Intestinibacter.bartlettii	Case	3a	-0.45158	0.441353	0.306226	Case3a	0.680212	69	46
Senegalimassilia.anaerobia	Case	2a	-0.437977	0.42723	0.30529	Case2a	0.680212	69	34
Bacteroides.sp.._C.cellulosilyticus_timonensis_	Case	3a	0.720352	0.706355	0.307816	Case3a	0.680846	69	17
Eubacterium.sp..CAG.156	Case	2a	-0.907019	0.895769	0.311271	Case2a	0.683487	69	15
X_Clostridium_.saccharolyticum._C_	Case	3a	-0.889609	0.879224	0.311628	Case3a	0.683487	69	9
Actinomyces.sp..HPA0247	Case	2a	0.405465	0.408248	0.320621	Case2a	0.684789	69	23
Bilophila.wadsworthia._C_	Case	3a	-0.295205	0.295483	0.317766	Case3a	0.684789	69	50
Lactobacillus.mucosae	Case	3a	-1.74011	1.75489	0.321405	Case3a	0.684789	69	7
Streptococcus.australis	Case	2a	0.916287	0.92369	0.321204	Case2a	0.684789	69	9
Streptococcus.salivarius._C_	Case	3a	-0.348488	0.34649	0.314528	Case3a	0.684789	69	58
unknown.Clostridia	Case	2a	-1.13944	1.14633	0.320226	Case2a	0.684789	69	11
unknown.Streptococcus	Case	2a	0.463992	0.461893	0.315116	Case2a	0.684789	69	24
Adlercreutzia.equolifaciens	Case	3a	-0.30661	0.313803	0.32853	Case3a	0.689201	69	32
Lactobacillus.delbrueckii	Case	2a	0.69311	0.707105	0.326984	Case2a	0.689201	69	6
Roseburia.sp..CAG.182	Case	3a	-0.71098	0.729874	0.33	Case3a	0.689201	69	10
unknown.Burkholderiales	Case	2a	-0.579344	0.594835	0.330077	Case2a	0.689201	69	20
unknown.Pseudoflavonifractor	Case	3a	0.634195	0.647424	0.3273	Case3a	0.689201	69	19
unassigned	Case	2a	0.154682	0.160363	0.334755	Case2a	0.696185	69	69
Actinomyces.naeslundii	Case	2a	-1.09868	1.15635	0.342044	Case2a	0.69654	69	6
Clostridium.sp..KLE.1755	Case	3a	0.645538	0.675906	0.339542	Case3a	0.69654	69	16
Haemophilus.parainfluenzae	Case	2a	0.728787	0.765839	0.34129	Case2a	0.69654	69	24
Oscillibacter.sp..CAG.155	Case	2a	-0.693149	0.723757	0.338209	Case2a	0.69654	69	9
Streptococcus.sp..F0442	Case	2a	-0.81093	0.85743	0.344267	Case2a	0.69654	69	9
X_Ruminococcus_.torques._C_	Case	2a	0.461039	0.482067	0.33888	Case2a	0.69654	69	50
unknown.Lachnospiraceae	Case	2a	-0.287083	0.302829	0.343127	Case2a	0.69654	69	65
Bacteroides.xylanisolvens._C_	Case	2a	0.259889	0.277762	0.349452	Case2a	0.698904	69	57
uncultured.Clostridium.sp.	Case	2a	-0.395095	0.42143	0.348495	Case2a	0.698904	69	34
unknown.Akkermansia	Case	2a	-1.27808	1.365	0.349104	Case2a	0.698904	69	12
Alistipes.shahii	Case	3a	0.308478	0.331587	0.352211	Case3a	0.699066	69	35
Lachnospiraceae.bacterium.3_1_57FAA_CT1	Case	3a	0.640514	0.688335	0.352098	Case3a	0.699066	69	16
Flavonifractor.plautii._C_	Case	2a	0.306969	0.331111	0.353881	Case2a	0.699719	69	59
Clostridium.sp..CAG.433	Case	2a	1.48445	1.61588	0.358273	Case2a	0.70573	69	6
Blautia.hydrogenotrophica	Case	3a	-0.656356	0.725208	0.365434	Case3a	0.717129	69	13
Streptococcus.mitis	Case	2a	-0.606136	0.671893	0.366987	Case2a	0.71748	69	20
Bacteroides.caccae	Case	2a	0.357397	0.401695	0.373616	Case2a	0.721337	69	37
X_Clostridium_.clostridioforme	Case	3a	0.32669	0.367853	0.374487	Case3a	0.721337	69	23
X_Eubacterium_.siraeum	Case	3a	0.72415	0.814256	0.37382	Case3a	0.721337	69	27
unknown.Azospirillum	Case	2a	0.797492	0.896575	0.373741	Case2a	0.721337	69	16
unknown.Oscillibacter	Case	2a	0.293564	0.336548	0.383057	Case2a	0.735131	69	53
Blautia.wexlerae	Case	3a	0.244602	0.28374	0.388652	Case3a	0.743137	69	66
Clostridiales.bacterium.VE202.14	Case	2a	-0.882541	1.03129	0.392129	Case2a	0.746902	69	15
Veillonella.atypica._C_	Case	3a	-0.53299	0.624609	0.393483	Case3a	0.746902	69	25
Adlercreutzia.equolifaciens	Case	2a	-0.26712	0.316825	0.399164	Case2a	0.751136	69	32
Bacteroides.sp..CAG.144	Case	3a	-1.16163	1.38031	0.40003	Case3a	0.751136	69	11
Klebsiella.sp.._C.quasipneumoniae_pneumoniae_varicola_	Case	3a	0.888896	1.05152	0.39792	Case3a	0.751136	69	8
Alistipes.finegoldii._C_	Case	3a	-0.294573	0.351272	0.4017	Case3a	0.751569	69	35
Bacteroides.plebeius	Case	3a	0.33606	0.404442	0.406018	Case3a	0.75424	69	8
Streptococcus.sp.._C.infantis_mitis_	Case	2a	0.693147	0.834089	0.405961	Case2a	0.75424	69	9
unknown.Azospirillum	Case	3a	0.682758	0.824832	0.40781	Case3a	0.754882	69	16
Dorea.formicigenerans._C_	Case	3a	-0.264816	0.321128	0.409574	Case3a	0.755469	69	56
Acidaminococcus.intestini._C_	Case	3a	-0.502429	0.614436	0.413524	Case3a	0.760069	69	6
Faecalibacterium.prausnitzii	Case	2a	-0.301775	0.37201	0.41725	Case2a	0.763759	69	62
Holdemania.massiliensis	Case	2a	0.693141	0.866023	0.423495	Case2a	0.763759	69	7
Prevotella.sp..CAG.279	Case	2a	-0.338729	0.42396	0.424311	Case2a	0.763759	69	26
X_Clostridium_.methylpentosum	Case	2a	0.693145	0.866024	0.423493	Case2a	0.763759	69	10
unknown.Firmicutes	Case	2a	-0.305866	0.381701	0.422944	Case2a	0.763759	69	60
unknown.Lactobacillales	Case	3a	-0.341233	0.421958	0.418693	Case3a	0.763759	69	26
Clostridium.sp..L2.50	Case	3a	-1.25115	1.58897	0.431049	Case3a	0.771992	69	11
X_Clostridium_.scindens	Case	3a	0.383366	0.487716	0.431842	Case3a	0.771992	69	23
Anaerostipes.caccae._C_	Case	3a	0.692029	0.890232	0.436947	Case3a	0.776477	69	9
Holdemania.filiformis	Case	3a	0.200671	0.2595	0.439346	Case3a	0.776477	69	39
Prevotella.sp..CAG.873	Case	3a	0.819471	1.0583	0.438738	Case3a	0.776477	69	8
Streptococcus.sanguinis._C_	Case	2a	-0.693147	0.900188	0.441298	Case2a	0.776477	69	8
Tyzzerella.nexilis	Case	2a	-1.58011	2.05429	0.441789	Case2a	0.776477	69	9
unknown.Acinetobacter	Case	2a	0.922869	1.21721	0.44834	Case2a	0.785347	69	15
Streptococcus.parasanguinis	Case	2a	0.333182	0.44217	0.451141	Case2a	0.787611	69	46
Blautia.hansenii._C_	Case	3a	-0.906469	1.22767	0.460293	Case3a	0.788261	69	7
Erysipelotrichaceae.sp.._C.Coprobacillus_Erysipelatoclostridium.ramosum_	Case	3a	0.383401	0.515414	0.456956	Case3a	0.788261	69	31
Lactococcus.raffinolactis	Case	2a	-0.693144	0.939034	0.460426	Case2a	0.788261	69	6
Streptococcus.sp.._C.I.G2_I.P16_	Case	3a	-0.916299	1.22786	0.455512	Case3a	0.788261	69	7
unknown.Anaeromassilibacillus	Case	3a	-0.227066	0.307718	0.460574	Case3a	0.788261	69	39
unknown.Ruminococcus	Case	3a	0.514365	0.694184	0.458716	Case3a	0.788261	69	41
Streptococcus.australis	Case	3a	0.693144	0.95037	0.465793	Case3a	0.794587	69	9
Parabacteroides.merdae	Case	2a	-0.272829	0.376106	0.468204	Case2a	0.7961	69	38
Actinomyces.sp.._C.oral.taxon.181_ph3_	Case	3a	-0.510826	0.730313	0.484264	Case3a	0.814316	69	6
Roseburia.sp..CAG.309	Case	2a	-0.918511	1.30865	0.482757	Case2a	0.814316	69	10
X_Clostridium_.symbiosum._C_	Case	3a	0.411611	0.584618	0.48139	Case3a	0.814316	69	16
X_Ruminococcus_.gnavus	Case	2a	-0.420068	0.601789	0.485157	Case2a	0.814316	69	38
Bacteroides.xylanisolvens._C_	Case	3a	-0.195587	0.283898	0.490866	Case3a	0.816192	69	57
Lactobacillus.acidophilus	Case	3a	-0.847298	1.23015	0.490966	Case3a	0.816192	69	7
unknown.Eubacterium	Case	3a	-0.291706	0.422118	0.489532	Case3a	0.816192	69	53
Bacteroidales.gen.._C.Bacteroides.sp._Porphyromonas.sp._Parabacteroides.distasonis_	Case	3a	0.139316	0.209104	0.50525	Case3a	0.822627	69	59
Clostridium.sp..CAG.138	Case	2a	-0.826773	1.2289	0.501092	Case2a	0.822627	69	20
Haemophilus.parainfluenzae	Case	3a	-0.545825	0.81448	0.502761	Case3a	0.822627	69	24
Roseburia.sp..CAG.309	Case	3a	0.674154	0.999529	0.500011	Case3a	0.822627	69	10
Streptococcus.sp..HSISM1	Case	3a	-0.223143	0.335411	0.505869	Case3a	0.822627	69	16
Streptococcus.sp.._C.infantis_mitis_	Case	3a	-0.693148	1.03475	0.50294	Case3a	0.822627	69	9
X_Eubacterium_.rectale	Case	3a	-0.325034	0.481128	0.499316	Case3a	0.822627	69	50
unknown.Pasteurellaceae	Case	2a	-0.693148	1.04636	0.507692	Case2a	0.823029	69	10
Rothia.mucilaginosa	Case	3a	0.416909	0.646324	0.518898	Case3a	0.83859	69	24
Barnesiella.intestinihominis	Case	2a	0.272314	0.438386	0.534485	Case2a	0.861115	69	42
Bifidobacterium.animalis	Case	2a	0.81093	1.34707	0.547177	Case2a	0.866143	69	9
Bifidobacterium.pseudocatenulatum	Case	2a	0.450194	0.736583	0.541073	Case2a	0.866143	69	22
Dielma.fastidiosa._C_	Case	3a	0.661706	1.09875	0.547016	Case3a	0.866143	69	8
Dorea.longicatena	Case	3a	-0.157234	0.261439	0.547562	Case3a	0.866143	69	62
Eubacterium.sp..CAG.38	Case	2a	-0.381993	0.625935	0.541679	Case2a	0.866143	69	41
X_Eubacterium_.eligens	Case	3a	0.223645	0.370092	0.545646	Case3a	0.866143	69	60
Alistipes.onderdonkii._C_	Case	3a	-0.207489	0.360653	0.565079	Case3a	0.870235	69	37
Bacteroides.massiliensis	Case	3a	-0.319262	0.559833	0.568487	Case3a	0.870235	69	20
Clostridium.sp..CAG.448	Case	2a	0.223107	0.387464	0.564742	Case2a	0.870235	69	7
Clostridium.sp..CAG.448	Case	3a	0.2232	0.388638	0.565755	Case3a	0.870235	69	7
Eubacterium.sp..3_1_31._C_	Case	3a	-0.486307	0.834328	0.559979	Case3a	0.870235	69	7
Porphyromonadaceae.sp.._C.Coprobacter.fastidiosus_Tannerella.sp._	Case	3a	0.269455	0.46329	0.560828	Case3a	0.870235	69	38
Roseburia.intestinalis	Case	3a	0.343243	0.588856	0.559962	Case3a	0.870235	69	46
Ruminococcaceae.bacterium.D16	Case	2a	0.258113	0.451706	0.567716	Case2a	0.870235	69	24
unknown.Alistipes	Case	2a	-0.333344	0.566264	0.556081	Case2a	0.870235	69	30
unknown.Atopobiaceae	Case	3a	0.219044	0.374928	0.559066	Case3a	0.870235	69	17
unknown.Sutterella	Case	2a	-0.18219	0.311894	0.559124	Case2a	0.870235	69	20
Coprococcus.sp.._C.HPP0074_HPP0048_	Case	2a	-0.275369	0.494201	0.57739	Case2a	0.881279	69	13
Actinomyces.odontolyticus._C_	Case	2a	0.154151	0.27823	0.579552	Case2a	0.882	69	42
Alistipes.putredinis	Case	3a	0.138082	0.25431	0.587151	Case3a	0.886575	69	37
Streptococcus.oralis._C_	Case	3a	-0.471859	0.864676	0.585268	Case3a	0.886575	69	13
unassigned	Case	3a	0.0864899	0.159505	0.587653	Case3a	0.886575	69	69
Eubacterium.ramulus	Case	2a	0.162204	0.302774	0.592147	Case2a	0.89078	69	46
Lactococcus.lactis	Case	3a	-0.273754	0.517555	0.596849	Case3a	0.895274	69	46
Bifidobacterium.sp.._C.catenulatum_kashiwanohense_	Case	3a	-0.379258	0.738418	0.607526	Case3a	0.900341	69	19
Eggerthella.lenta._C.Clostridioides.difficile_	Case	3a	-0.144442	0.278298	0.603746	Case3a	0.900341	69	52
Holdemanella.biformis	Case	2a	-0.231994	0.457428	0.612035	Case2a	0.900341	69	29
Roseburia.hominis	Case	3a	0.223109	0.442382	0.614026	Case3a	0.900341	69	54
Senegalimassilia.anaerobia	Case	3a	-0.219794	0.427372	0.607047	Case3a	0.900341	69	34
Staphylococcus.sp..CAG.324	Case	3a	0.912527	1.80666	0.613495	Case3a	0.900341	69	11
unknown.Faecalibacterium	Case	2a	0.199173	0.383962	0.603948	Case2a	0.900341	69	54
unknown.Lactobacillales	Case	2a	0.194067	0.383085	0.612443	Case2a	0.900341	69	26
Bacteroides.sp.._C.fragilis_ovatus_	Case	3a	-0.13717	0.27537	0.618393	Case3a	0.901679	69	57
Ruminococcus.bicirculans	Case	3a	0.313447	0.626398	0.616796	Case3a	0.901679	69	41
Clostridium.sp..CAG.306	Case	2a	0.349924	0.707379	0.620828	Case2a	0.902709	69	11
Hungatella.hathewayi	Case	3a	0.287682	0.589459	0.625518	Case3a	0.907002	69	16
Actinomyces.dentalis	Case	2a	0.402712	0.922879	0.662572	Case2a	0.907776	69	7
Actinomyces.dentalis	Case	3a	0.406696	0.922177	0.659201	Case3a	0.907776	69	7
Actinomyces.naeslundii	Case	3a	-0.405501	0.914995	0.657641	Case3a	0.907776	69	6
Akkermansia.muciniphila	Case	2a	-0.434597	0.98056	0.657612	Case2a	0.907776	69	30
Alistipes.inops	Case	2a	-0.384624	0.799212	0.630336	Case2a	0.907776	69	29
Azospirillum.sp..CAG.239	Case	3a	-0.254001	0.563772	0.652322	Case3a	0.907776	69	14
Bifidobacterium.ruminantium	Case	2a	-0.886173	1.92441	0.645163	Case2a	0.907776	69	8
Clostridium.sp..CAG.230	Case	3a	-0.376626	0.858641	0.66093	Case3a	0.907776	69	11
Clostridium.sp..CAG.678	Case	3a	-1.25624	2.74452	0.647149	Case3a	0.907776	69	6
Coprococcus.catus	Case	2a	0.10181	0.218565	0.641351	Case2a	0.907776	69	49
Dialister.invisus	Case	3a	-0.222857	0.461496	0.629166	Case3a	0.907776	69	29
Holdemania.massiliensis	Case	3a	0.405459	0.912871	0.656928	Case3a	0.907776	69	7
Lactococcus.lactis	Case	2a	-0.229442	0.500957	0.646947	Case2a	0.907776	69	46
Streptococcus.thermophilus	Case	3a	-0.243142	0.528855	0.645694	Case3a	0.907776	69	54
X_Clostridium_.spiroforme	Case	2a	-0.314813	0.65858	0.632638	Case2a	0.907776	69	15
X_Eubacterium_.sulci	Case	3a	0.405462	0.912822	0.656909	Case3a	0.907776	69	13
candidatus.Alistipes.marseilloanorexicus	Case	3a	0.173637	0.379363	0.647163	Case3a	0.907776	69	34
uncultured.Eubacterium.sp.	Case	3a	-0.161323	0.356239	0.650656	Case3a	0.907776	69	39
unknown.Bacteroidales	Case	3a	0.127843	0.279432	0.647304	Case3a	0.907776	69	54
unknown.Prevotella	Case	3a	-0.344633	0.768241	0.65372	Case3a	0.907776	69	26
unknown.Synergistaceae	Case	3a	0.405464	0.913478	0.657138	Case3a	0.907776	69	6
Lachnospiraceae.bacterium.1_4_56FAA	Case	3a	-0.355159	0.818541	0.664366	Case3a	0.907852	69	18
Bacteroides.plebeius	Case	2a	0.165418	0.385251	0.66765	Case2a	0.909956	69	8
Holdemanella.biformis	Case	3a	-0.177479	0.423703	0.675307	Case3a	0.917995	69	29
Clostridiales.bacterium.VE202.09	Case	3a	-0.473523	1.13862	0.677503	Case3a	0.918588	69	6
Clostridium.sp..CAG.217	Case	3a	-0.276269	0.668806	0.67955	Case3a	0.918977	69	21
Actinomyces.sp.._C.ICM58_oral.taxon.172_	Case	2a	0.186649	0.467601	0.689774	Case2a	0.920589	69	30
Bifidobacterium.longum._C_	Case	3a	0.121795	0.306741	0.691323	Case3a	0.920589	69	50
Merdibacter.massiliensis	Case	2a	0.210038	0.516996	0.684548	Case2a	0.920589	69	19
X_Clostridium_.innocuum._C.Clostridioides.difficile_	Case	3a	-0.187774	0.472567	0.691111	Case3a	0.920589	69	28
unknown.Butyricicoccus	Case	3a	0.0945666	0.231708	0.68318	Case3a	0.920589	69	67
unknown.Eggerthellaceae	Case	3a	0.1004	0.251338	0.689554	Case3a	0.920589	69	34
Actinomyces.graevenitzii	Case	2a	-0.206142	0.527453	0.695927	Case2a	0.922293	69	17
Desulfovibrio.piger	Case	3a	0.30493	0.78079	0.696137	Case3a	0.922293	69	8
Alistipes.inops	Case	3a	0.34365	0.900654	0.702791	Case3a	0.927404	69	29
Alistipes.putredinis	Case	2a	-0.0926332	0.259306	0.720916	Case2a	0.927404	69	37
Atopobium.parvulum._C_	Case	2a	-0.218833	0.597075	0.713986	Case2a	0.927404	69	15
Azospirillum.sp..CAG.239	Case	2a	-0.196113	0.556442	0.724508	Case2a	0.927404	69	14
Bacteroides.eggerthii	Case	3a	0.333787	0.878974	0.704134	Case3a	0.927404	69	17
Bifidobacterium.dentium._C_	Case	2a	-0.212872	0.581674	0.714392	Case2a	0.927404	69	13
Phascolarctobacterium.sp..CAG.207	Case	3a	-0.115169	0.327221	0.724868	Case3a	0.927404	69	22
Streptococcus.sanguinis._C_	Case	3a	-0.287682	0.802291	0.719913	Case3a	0.927404	69	8
Streptococcus.vestibularis	Case	3a	-0.244773	0.659635	0.710583	Case3a	0.927404	69	22
Veillonella.sp..oral.taxon.158	Case	3a	-0.297257	0.823482	0.718118	Case3a	0.927404	69	16
X_Ruminococcus_.torques	Case	2a	0.147654	0.416411	0.722898	Case2a	0.927404	69	52
uncultured.Clostridium.sp.	Case	3a	0.148519	0.401852	0.711691	Case3a	0.927404	69	34
unknown.Burkholderiales	Case	3a	-0.215193	0.607712	0.723262	Case3a	0.927404	69	20
unknown.Eggerthellaceae	Case	2a	0.0905931	0.248591	0.71554	Case2a	0.927404	69	34
Bacteroides.clarus	Case	3a	0.281808	0.840306	0.737351	Case3a	0.933681	69	13
Blautia.producta	Case	3a	-0.215968	0.63536	0.73392	Case3a	0.933681	69	15
Veillonella.dispar	Case	3a	0.328554	0.973062	0.735627	Case3a	0.933681	69	15
unknown.Erysipelotrichaceae	Case	3a	-0.140435	0.415227	0.735203	Case3a	0.933681	69	14
unknown.Lachnospiraceae	Case	3a	0.100668	0.301806	0.738717	Case3a	0.933681	69	65
Bacteroides.thetaiotaomicron._C_	Case	3a	-0.12868	0.38872	0.740618	Case3a	0.933823	69	56
Odoribacter.splanchnicus	Case	3a	-0.0614379	0.193286	0.750591	Case3a	0.941231	69	58
Roseburia.sp..40_7	Case	3a	-0.232446	0.737267	0.752549	Case3a	0.941231	69	25
Streptococcus.sp.._C.I.G2_I.P16_	Case	2a	0.336468	1.07261	0.753756	Case2a	0.941231	69	7
unknown.Dehalococcoidales	Case	2a	0.396475	1.25683	0.752416	Case2a	0.941231	69	11
unknown.cellular.organisms	Case	3a	-0.291788	0.937068	0.755509	Case3a	0.941231	69	10
Akkermansia.muciniphila	Case	3a	-0.274742	0.955074	0.773603	Case3a	0.941828	69	30
Bacteroides.finegoldii	Case	2a	-0.170405	0.586088	0.771243	Case2a	0.941828	69	8
Bifidobacterium.adolescentis	Case	3a	-0.192352	0.672226	0.77477	Case3a	0.941828	69	37
Clostridium.sp..AT4	Case	3a	-0.162328	0.592622	0.784149	Case3a	0.941828	69	15
Clostridium.sp..CAG.302	Case	3a	-0.345271	1.26475	0.784856	Case3a	0.941828	69	7
Parasutterella.excrementihominis._C_	Case	3a	0.0965223	0.332029	0.771277	Case3a	0.941828	69	22
Pseudoflavonifractor.capillosus	Case	3a	-0.230359	0.782232	0.768384	Case3a	0.941828	69	15
Roseburia.intestinalis	Case	2a	-0.166334	0.589385	0.777778	Case2a	0.941828	69	46
Sutterella.sp..CAG.351	Case	3a	-0.206913	0.683749	0.762184	Case3a	0.941828	69	6
X_Clostridium_.innocuum._C.Clostridioides.difficile_	Case	2a	0.134349	0.480869	0.779947	Case2a	0.941828	69	28
unknown.Butyricicoccus	Case	2a	-0.0654586	0.232857	0.778626	Case2a	0.941828	69	67
unknown.Collinsella	Case	2a	0.137199	0.500096	0.783819	Case2a	0.941828	69	18
unknown.Lentisphaerae	Case	2a	0.137129	0.457881	0.764569	Case2a	0.941828	69	14
unknown.Massiliomicrobiota	Case	3a	-0.154148	0.556349	0.781726	Case3a	0.941828	69	8
unknown.Roseburia	Case	3a	-0.162421	0.579089	0.779112	Case3a	0.941828	69	49
unknown.Sutterella	Case	3a	-0.0924048	0.307886	0.76408	Case3a	0.941828	69	20
Streptococcus.vestibularis	Case	2a	-0.190609	0.709923	0.78832	Case2a	0.943814	69	22
Granulicatella.adiacens	Case	2a	0.133531	0.517563	0.796407	Case2a	0.94698	69	12
Parasutterella.excrementihominis._C_	Case	2a	-0.0867906	0.335538	0.795897	Case2a	0.94698	69	22
Staphylococcus.sp..CAG.324	Case	2a	-0.429865	1.63634	0.792783	Case2a	0.94698	69	11
Clostridiales.bacterium.VE202.14	Case	3a	-0.242171	0.951532	0.799104	Case3a	0.948028	69	15
Bacteroides.sp.._C.rodentium_uniformis_	Case	3a	-0.0698214	0.281995	0.804445	Case3a	0.949514	69	63
Clostridium.sp..CAG.127	Case	3a	-0.200969	0.817511	0.805813	Case3a	0.949514	69	22
unknown.Clostridia	Case	3a	-0.274444	1.11431	0.805458	Case3a	0.949514	69	11
Bacteroides.intestinalis	Case	3a	0.256791	1.07196	0.810677	Case3a	0.952708	69	16
unknown.Collinsella	Case	3a	0.104027	0.437786	0.812175	Case3a	0.952708	69	18
Actinomyces.sp..HPA0247	Case	3a	-0.105361	0.459468	0.818628	Case3a	0.954214	69	23
Alistipes.shahii	Case	2a	0.0710767	0.317475	0.82285	Case2a	0.954214	69	35
Firmicutes.bacterium.ADurb.Bin467	Case	3a	0.105354	0.459468	0.81864	Case3a	0.954214	69	12
Phascolarctobacterium.succinatutens	Case	3a	0.123991	0.551589	0.822143	Case3a	0.954214	69	14
Streptococcus.thermophilus	Case	2a	0.112237	0.522429	0.829895	Case2a	0.954214	69	54
unknown.Coprococcus	Case	3a	0.168172	0.753694	0.823434	Case3a	0.954214	69	21
unknown.Olsenella	Case	2a	-0.125927	0.574512	0.826503	Case2a	0.954214	69	12
unknown.Ruminococcus	Case	2a	-0.143207	0.666649	0.829911	Case2a	0.954214	69	41
unknown.Streptococcus	Case	3a	-0.105541	0.480276	0.826066	Case3a	0.954214	69	24
Clostridium.sp..CAG.138	Case	3a	-0.255808	1.25058	0.837923	Case3a	0.955013	69	20
Eubacterium.sp..CAG.156	Case	3a	0.14852	0.716635	0.835817	Case3a	0.955013	69	15
Prevotella.sp..CAG.279	Case	3a	-0.0832716	0.404597	0.836936	Case3a	0.955013	69	26
unknown.Firmicutes	Case	3a	0.0857786	0.412112	0.835117	Case3a	0.955013	69	60
Merdibacter.massiliensis	Case	3a	0.111329	0.551068	0.839898	Case3a	0.955178	69	19
Roseburia.inulinivorans	Case	3a	0.0697895	0.372313	0.851309	Case3a	0.966051	69	63
Clostridium.sp..CAG.678	Case	2a	-0.500932	2.79303	0.857662	Case2a	0.969047	69	6
unknown.cellular.organisms	Case	2a	-0.161197	0.88793	0.855942	Case2a	0.969047	69	10
Ruminococcus.lactaris	Case	3a	-0.080344	0.46111	0.861676	Case3a	0.97148	69	29
Bifidobacterium.ruminantium	Case	3a	-0.261432	1.55534	0.866515	Case3a	0.97247	69	8
Coriobacteriaceae.bacterium.GD5	Case	2a	-0.133798	0.813337	0.869333	Case2a	0.97247	69	7
Enorma.massiliensis	Case	3a	0.0540724	0.328918	0.86942	Case3a	0.97247	69	7
Oscillibacter.sp..KLE.1728	Case	3a	0.0512925	0.325694	0.874861	Case3a	0.97247	69	63
Parabacteroides.johnsonii	Case	3a	-0.0767981	0.49055	0.875595	Case3a	0.97247	69	10
Phascolarctobacterium.succinatutens	Case	2a	0.0912697	0.577746	0.874476	Case2a	0.97247	69	14
Subdoligranulum.sp..4_3_54A2FAA	Case	2a	-0.0553105	0.352308	0.875249	Case2a	0.97247	69	58
Veillonella.parvula._C_	Case	3a	-0.110854	0.725544	0.878566	Case3a	0.973698	69	24
Bilophila.wadsworthia._C_	Case	2a	0.0395432	0.298035	0.894447	Case2a	0.976781	69	50
Clostridium.sp..CAG.127	Case	2a	-0.125703	0.917131	0.890982	Case2a	0.976781	69	22
Eubacterium.ramulus	Case	3a	-0.0422773	0.297964	0.887169	Case3a	0.976781	69	46
Faecalibacterium.prausnitzii	Case	3a	0.0540738	0.371943	0.884409	Case3a	0.976781	69	62
Lactobacillus.acidophilus	Case	2a	-0.154151	1.16044	0.894321	Case2a	0.976781	69	7
Ruminococcus.bromii	Case	3a	-0.0809482	0.607471	0.893992	Case3a	0.976781	69	45
unknown.Peptostreptococcaceae	Case	3a	-0.0435332	0.312362	0.889159	Case3a	0.976781	69	50
Alistipes.indistinctus	Case	3a	0.0504554	0.414394	0.903091	Case3a	0.984162	69	21
Prevotella.copri	Case	3a	0.109448	0.956662	0.908916	Case3a	0.988446	69	24
Alistipes.finegoldii._C_	Case	2a	0.0321066	0.354851	0.927906	Case2a	0.990526	69	35
Bacteroides.finegoldii	Case	3a	-0.05918	0.611371	0.922886	Case3a	0.990526	69	8
Coprococcus.catus	Case	3a	-0.0212401	0.22083	0.923375	Case3a	0.990526	69	49
Lachnospiraceae.bacterium.1_4_56FAA	Case	2a	-0.0848608	0.879794	0.923159	Case2a	0.990526	69	18
Parabacteroides.merdae	Case	3a	0.04081	0.37741	0.913891	Case3a	0.990526	69	38
X_Eubacterium_.hallii	Case	3a	-0.0304438	0.336461	0.927904	Case3a	0.990526	69	59
unknown.Bacteria	Case	2a	0.0953216	1.01552	0.925217	Case2a	0.990526	69	17
unknown.Clostridium	Case	2a	-0.0249194	0.258252	0.923129	Case2a	0.990526	69	64
unknown.Pasteurellaceae	Case	3a	-0.105361	1.00299	0.916338	Case3a	0.990526	69	10
Eubacterium.ventriosum	Case	3a	0.0288512	0.342586	0.932885	Case3a	0.993808	69	35
Oscillibacter.sp..ER4	Case	3a	0.0322957	0.407606	0.936848	Case3a	0.995997	69	46
X_Eubacterium_.hallii	Case	2a	-0.0258177	0.336451	0.938834	Case2a	0.99608	69	59
Ruminococcaceae.bacterium.D16	Case	3a	0.030174	0.406362	0.940808	Case3a	0.99615	69	24
Anaerostipes.hadrus._C_	Case	3a	-0.0186731	0.323475	0.953967	Case3a	0.996347	69	65
Bifidobacterium.sp.._C.catenulatum_kashiwanohense_	Case	2a	0.0491518	0.858727	0.954356	Case2a	0.996347	69	19
Coriobacteriaceae.bacterium.GD5	Case	3a	0.0484449	0.747178	0.948304	Case3a	0.996347	69	7
Phascolarctobacterium.sp..CAG.207	Case	2a	0.0229039	0.323774	0.943605	Case2a	0.996347	69	22
Streptococcus.parasanguinis	Case	3a	0.0267934	0.432257	0.950575	Case3a	0.996347	69	46
unknown.Alistipes	Case	3a	0.0406195	0.595016	0.945574	Case3a	0.996347	69	30
unknown.Bacteroidales	Case	2a	-0.0178278	0.283263	0.949817	Case2a	0.996347	69	54
Actinomyces.sp..S6.Spd3	Case	3a	-1.40015e-06	1.41417	0.999999	Case3a	1	69	7
Bacteroides.fragilis._C_	Case	3a	-0.0033002	0.352318	0.992526	Case3a	1	69	47
Bacteroides.stercoris	Case	2a	0.00565508	0.59614	0.992431	Case2a	1	69	20
Barnesiella.intestinihominis	Case	3a	0.017034	0.428686	0.968304	Case3a	1	69	42
Bifidobacterium.pseudocatenulatum	Case	3a	0.0241804	0.783981	0.975395	Case3a	1	69	22
Blautia.wexlerae	Case	2a	-0.00416777	0.284927	0.988329	Case2a	1	69	66
Clostridiales.bacterium.VE202.21	Case	2a	-4.86099e-08	0.471409	1	Case2a	1	69	24
Clostridiales.bacterium.VE202.21	Case	3a	-4.44776e-08	0.471413	1	Case3a	1	69	24
Clostridium.sp..ATCC.29733	Case	3a	5.36642e-08	0.377965	1	Case3a	1	69	26
Clostridium.sp..CAG.343	Case	2a	-24.035	11756.3	0.998369	Case2a	1	69	8
Clostridium.sp..CAG.343	Case	3a	0.00702475	1.69681	0.996697	Case3a	1	69	8
Gemella.sanguinis	Case	2a	4.64044e-11	0.69449	1	Case2a	1	69	12
Lactobacillus.delbrueckii	Case	3a	-19.3335	6651.8	0.997681	Case3a	1	69	6
Leuconostoc.mesenteroides	Case	3a	-29.8381	700382	0.999966	Case3a	1	69	6
Oscillibacter.sp..CAG.155	Case	3a	-2.29141e-06	0.586076	0.999997	Case3a	1	69	9
Ruminococcus.lactaris	Case	2a	0.0184445	0.460315	0.968038	Case2a	1	69	29
Ruminococcus.sp..CAG.254	Case	3a	-0.000626846	1.47783	0.999662	Case3a	1	69	11
butyrate.producing.bacterium.SS3_4	Case	3a	0.00674623	0.254045	0.978814	Case3a	1	69	59
candidatus.Saccharibacteria.oral.taxon.TM7x	Case	3a	-28.4698	517445	0.999956	Case3a	1	69	7
unknown.Bacilli	Case	2a	3.61649e-10	0.639418	1	Case2a	1	69	22
unknown.Coprococcus	Case	2a	0.0180862	0.888648	0.983762	Case2a	1	69	21
unknown.Veillonella	Case	3a	0.029416	0.636858	0.963159	Case3a	1	69	25
