# Supplementary material for: LongDat: an R package for covariate-sensitive longitudinal analysis of high-dimensional data
Source: Bioinform Adv. 2023 May 18;3(1):vbad063. doi: 10.1093/bioadv/vbad063 (PMC10284677; doi:10.1093/bioadv/vbad063)
Supplement: vbad063_Supplementary_Data [file vbad063_supplementary_data.zip › Supplementary table 5.xlsx]

## Sheet: 20220227_masslin2_NEGBIN_CORONA
feature	metadata	value	coef	stderr	pval	name	qval	N	N.not.zero
Alistipes.onderdonkii._C_	Case	3a	-1.21	0.314027	0.000116594	Case3a	0.0162648	69	37
Dialister.invisus	Case	2a	-2.97743	0.784877	0.000148538	Case2a	0.0165768	69	29
Oscillibacter.sp..KLE.1728	Case	2a	1.1036	0.351045	0.00166788	Case2a	0.102773	69	63
Alistipes.onderdonkii._C_	Case	2a	-0.97602	0.361235	0.00689453	Case2a	0.131218	69	37
Bacteroides.sp.._C.dorei_vulgatus_	Case	2a	0.510956	0.189765	0.00709033	Case2a	0.131218	69	66
Bacteroides.xylanisolvens._C_	Case	2a	0.755587	0.299429	0.0116217	Case2a	0.170656	69	57
Collinsella.aerofaciens._C_	Case	2a	-1.17179	0.468061	0.0122975	Case2a	0.175949	69	49
unknown.Eubacterium	Case	3a	-0.849826	0.355124	0.0167093	Case3a	0.202691	69	53
Bacteroides.sp.._C.rodentium_uniformis_	Case	2a	0.774129	0.325166	0.0172789	Case2a	0.204659	69	63
Alistipes.putredinis	Case	2a	-0.667365	0.288333	0.0206368	Case2a	0.208749	69	37
Odoribacter.splanchnicus	Case	2a	0.421813	0.182366	0.0207225	Case2a	0.208749	69	58
unknown.Clostridiales	Case	2a	0.239621	0.104233	0.0215103	Case2a	0.208749	69	69
unknown.Tyzzerella	Case	2a	0.827375	0.3591	0.0212213	Case2a	0.208749	69	39
Actinomyces.sp.._C.ICM58_oral.taxon.172_	Case	3a	-1.15703	0.522942	0.0269297	Case3a	0.22428	69	30
unknown.Eubacterium	Case	2a	-0.826804	0.37879	0.0290541	Case2a	0.225169	69	53
Oscillibacter.sp..ER4	Case	2a	-0.925235	0.469444	0.0487335	Case2a	0.298538	69	46
unknown.Clostridiales	Case	3a	0.186199	0.0983509	0.0583298	Case3a	0.335547	69	69
Collinsella.aerofaciens._C_	Case	3a	-0.761589	0.421879	0.0710386	Case3a	0.36633	69	49
unknown.Bacteria	Case	3a	1.809	1.03022	0.0791004	Case3a	0.390602	69	17
unknown.Tyzzerella	Case	3a	0.550377	0.336963	0.102396	Case3a	0.457097	69	39
Anaerostipes.hadrus._C_	Case	2a	0.517649	0.327958	0.114473	Case2a	0.495162	69	65
Bacteroides.sp.._C.fragilis_ovatus_	Case	2a	0.473	0.307028	0.12342	Case2a	0.507565	69	57
Coprococcus.catus	Case	2a	0.319792	0.211877	0.131216	Case2a	0.519281	69	49
Bacteroidales.gen.._C.Bacteroides.sp._Porphyromonas.sp._Parabacteroides.distasonis_	Case	2a	0.330034	0.220074	0.133706	Case2a	0.52541	69	59
Streptococcus.parasanguinis	Case	2a	0.592172	0.419856	0.158417	Case2a	0.565495	69	46
unknown.Clostridiales.Family.XIII..Incertae.Sedis	Case	3a	-0.999832	0.869839	0.250373	Case3a	0.646796	69	15
Coprococcus.catus	Case	3a	0.252854	0.225347	0.261835	Case3a	0.650791	69	49
Streptococcus.salivarius._C_	Case	2a	-0.424523	0.376319	0.259281	Case2a	0.650791	69	58
Streptococcus.salivarius._C_	Case	3a	-0.367553	0.328698	0.263478	Case3a	0.650791	69	58
unknown.Clostridiales.Family.XIII..Incertae.Sedis	Case	2a	-1.07037	0.987543	0.278422	Case2a	0.654846	69	15
Barnesiella.intestinihominis	Case	2a	-0.480119	0.548644	0.381519	Case2a	0.760369	69	42
Barnesiella.intestinihominis	Case	3a	-0.38904	0.44318	0.380032	Case3a	0.760369	69	42
Bacteroides.sp.._C.dorei_vulgatus_	Case	3a	-0.149082	0.173844	0.391133	Case3a	0.765798	69	66
Parabacteroides.merdae	Case	3a	0.32368	0.414718	0.435107	Case3a	0.810003	69	38
Actinomyces.sp.._C.ICM58_oral.taxon.172_	Case	2a	0.302096	0.485929	0.534148	Case2a	0.856478	69	30
Anaerostipes.hadrus._C_	Case	3a	-0.167238	0.286293	0.559119	Case3a	0.861847	69	65
Bacteroides.sp.._C.rodentium_uniformis_	Case	3a	0.182331	0.310966	0.557649	Case3a	0.861847	69	63
Oscillibacter.sp..KLE.1728	Case	3a	0.213917	0.358328	0.550517	Case3a	0.861847	69	63
Bilophila.wadsworthia._C_	Case	3a	-0.153093	0.273605	0.575793	Case3a	0.875457	69	50
unknown.Firmicutes	Case	2a	-0.265695	0.483388	0.582559	Case2a	0.883337	69	60
unknown.Bacteria	Case	2a	0.633263	1.35089	0.639232	Case2a	0.916945	69	17
Oscillibacter.sp..ER4	Case	3a	0.163781	0.397749	0.680508	Case3a	0.927424	69	46
Streptococcus.parasanguinis	Case	3a	-0.176102	0.400565	0.660202	Case3a	0.927424	69	46
unknown.Bacteroidales	Case	3a	0.111744	0.266883	0.675435	Case3a	0.927424	69	54
Dialister.invisus	Case	3a	-0.24978	0.613982	0.68414	Case3a	0.928832	69	29
Bacteroides.sp.._C.fragilis_ovatus_	Case	3a	-0.104464	0.286506	0.715401	Case3a	0.93928	69	57
Alistipes.putredinis	Case	3a	-0.0401395	0.236253	0.865088	Case3a	0.999965	69	37
Bacteroidales.gen.._C.Bacteroides.sp._Porphyromonas.sp._Parabacteroides.distasonis_	Case	3a	0.021065	0.197611	0.915108	Case3a	0.999965	69	59
Bacteroides.xylanisolvens._C_	Case	3a	0.0216035	0.261172	0.934076	Case3a	0.999965	69	57
Bilophila.wadsworthia._C_	Case	2a	-0.0615948	0.311057	0.843031	Case2a	0.999965	69	50
Odoribacter.splanchnicus	Case	3a	-0.0233972	0.168638	0.889654	Case3a	0.999965	69	58
Parabacteroides.merdae	Case	2a	-0.00934831	0.475092	0.984301	Case2a	0.999965	69	38
unknown.Bacteroidales	Case	2a	0.0147325	0.308137	0.961866	Case2a	0.999965	69	54
unknown.Firmicutes	Case	3a	-0.0934604	0.443883	0.833237	Case3a	0.999965	69	60
Acidaminococcus.intestini._C_	Case	2a	-4.40082	NA	NA	Case2a	NA	69	6
Acidaminococcus.intestini._C_	Case	3a	-0.793008	NA	NA	Case3a	NA	69	6
Actinomyces.dentalis	Case	2a	1.45171	NA	NA	Case2a	NA	69	7
Actinomyces.dentalis	Case	3a	1.63392	NA	NA	Case3a	NA	69	7
Actinomyces.graevenitzii	Case	2a	0.0262019	NA	NA	Case2a	NA	69	17
Actinomyces.graevenitzii	Case	3a	-1.09364	NA	NA	Case3a	NA	69	17
Actinomyces.naeslundii	Case	2a	-0.656948	NA	NA	Case2a	NA	69	6
Actinomyces.naeslundii	Case	3a	-0.849446	NA	NA	Case3a	NA	69	6
Actinomyces.odontolyticus._C_	Case	2a	-0.0117593	NA	NA	Case2a	NA	69	42
Actinomyces.odontolyticus._C_	Case	3a	-0.602281	NA	NA	Case3a	NA	69	42
Actinomyces.sp..HPA0247	Case	2a	0.614491	NA	NA	Case2a	NA	69	23
Actinomyces.sp..HPA0247	Case	3a	0.0118117	NA	NA	Case3a	NA	69	23
Actinomyces.sp..ICM39	Case	2a	0.344579	NA	NA	Case2a	NA	69	28
Actinomyces.sp..ICM39	Case	3a	-0.883491	NA	NA	Case3a	NA	69	28
Actinomyces.sp..ICM47	Case	2a	-0.774616	NA	NA	Case2a	NA	69	42
Actinomyces.sp..ICM47	Case	3a	-1.445	NA	NA	Case3a	NA	69	42
Actinomyces.sp..S6.Spd3	Case	2a	1.55466	NA	NA	Case2a	NA	69	7
Actinomyces.sp..S6.Spd3	Case	3a	-0.528291	NA	NA	Case3a	NA	69	7
Actinomyces.sp.._C.oral.taxon.181_ph3_	Case	2a	-1.59145	NA	NA	Case2a	NA	69	6
Actinomyces.sp.._C.oral.taxon.181_ph3_	Case	3a	-1.25071	NA	NA	Case3a	NA	69	6
Actinomyces.viscosus._C_	Case	2a	-0.732597	NA	NA	Case2a	NA	69	16
Actinomyces.viscosus._C_	Case	3a	-1.47329	NA	NA	Case3a	NA	69	16
Adlercreutzia.equolifaciens	Case	2a	-0.166385	NA	NA	Case2a	NA	69	32
Adlercreutzia.equolifaciens	Case	3a	-0.436353	NA	NA	Case3a	NA	69	32
Akkermansia.muciniphila	Case	2a	1.09642	NA	NA	Case2a	NA	69	30
Akkermansia.muciniphila	Case	3a	0.156469	NA	NA	Case3a	NA	69	30
Alistipes.finegoldii._C_	Case	2a	-0.502132	NA	NA	Case2a	NA	69	35
Alistipes.finegoldii._C_	Case	3a	-0.907117	NA	NA	Case3a	NA	69	35
Alistipes.indistinctus	Case	2a	-0.0431167	NA	NA	Case2a	NA	69	21
Alistipes.indistinctus	Case	3a	0.393762	NA	NA	Case3a	NA	69	21
Alistipes.inops	Case	2a	-1.26711	NA	NA	Case2a	NA	69	29
Alistipes.inops	Case	3a	-0.628829	NA	NA	Case3a	NA	69	29
Alistipes.obesi	Case	2a	-0.219395	NA	NA	Case2a	NA	69	48
Alistipes.obesi	Case	3a	0.784182	NA	NA	Case3a	NA	69	48
Alistipes.senegalensis	Case	2a	0.71358	NA	NA	Case2a	NA	69	18
Alistipes.senegalensis	Case	3a	0.8878	NA	NA	Case3a	NA	69	18
Alistipes.shahii	Case	2a	0.102541	NA	NA	Case2a	NA	69	35
Alistipes.shahii	Case	3a	0.525164	NA	NA	Case3a	NA	69	35
Anaerostipes.caccae._C_	Case	2a	1.68664	NA	NA	Case2a	NA	69	9
Anaerostipes.caccae._C_	Case	3a	0.618005	NA	NA	Case3a	NA	69	9
Anaerotruncus.colihominis	Case	2a	1.71133	NA	NA	Case2a	NA	69	21
Anaerotruncus.colihominis	Case	3a	1.39445	NA	NA	Case3a	NA	69	21
Atopobium.parvulum._C_	Case	2a	0.182683	NA	NA	Case2a	NA	69	15
Atopobium.parvulum._C_	Case	3a	-0.757027	NA	NA	Case3a	NA	69	15
Azospirillum.sp..51_20	Case	2a	1.91372	NA	NA	Case2a	NA	69	6
Azospirillum.sp..51_20	Case	3a	-0.484834	NA	NA	Case3a	NA	69	6
Azospirillum.sp..CAG.239	Case	2a	-1.86898	NA	NA	Case2a	NA	69	14
Azospirillum.sp..CAG.239	Case	3a	-1.2395	NA	NA	Case3a	NA	69	14
Bacteroides.caccae	Case	2a	0.200285	NA	NA	Case2a	NA	69	37
Bacteroides.caccae	Case	3a	-0.66429	NA	NA	Case3a	NA	69	37
Bacteroides.clarus	Case	2a	1.39274	NA	NA	Case2a	NA	69	13
Bacteroides.clarus	Case	3a	0.126895	NA	NA	Case3a	NA	69	13
Bacteroides.eggerthii	Case	2a	0.723016	NA	NA	Case2a	NA	69	17
Bacteroides.eggerthii	Case	3a	0.346982	NA	NA	Case3a	NA	69	17
Bacteroides.finegoldii	Case	2a	0.577316	NA	NA	Case2a	NA	69	8
Bacteroides.finegoldii	Case	3a	-7.40658	NA	NA	Case3a	NA	69	8
Bacteroides.fragilis._C_	Case	2a	0.248983	NA	NA	Case2a	NA	69	47
Bacteroides.fragilis._C_	Case	3a	-0.134234	NA	NA	Case3a	NA	69	47
Bacteroides.intestinalis	Case	2a	1.14634	NA	NA	Case2a	NA	69	16
Bacteroides.intestinalis	Case	3a	0.599633	NA	NA	Case3a	NA	69	16
Bacteroides.massiliensis	Case	2a	-0.0558399	NA	NA	Case2a	NA	69	20
Bacteroides.massiliensis	Case	3a	-0.472596	NA	NA	Case3a	NA	69	20
Bacteroides.nordii._C_	Case	2a	1.7364	NA	NA	Case2a	NA	69	23
Bacteroides.nordii._C_	Case	3a	-0.113694	NA	NA	Case3a	NA	69	23
Bacteroides.plebeius	Case	2a	-0.525073	NA	NA	Case2a	NA	69	8
Bacteroides.plebeius	Case	3a	-0.506531	NA	NA	Case3a	NA	69	8
Bacteroides.sp..CAG.144	Case	2a	-0.687821	NA	NA	Case2a	NA	69	11
Bacteroides.sp..CAG.144	Case	3a	1.95297	NA	NA	Case3a	NA	69	11
Bacteroides.sp.._C.cellulosilyticus_timonensis_	Case	2a	0.683555	NA	NA	Case2a	NA	69	17
Bacteroides.sp.._C.cellulosilyticus_timonensis_	Case	3a	0.310339	NA	NA	Case3a	NA	69	17
Bacteroides.stercoris	Case	2a	-0.823736	NA	NA	Case2a	NA	69	20
Bacteroides.stercoris	Case	3a	-1.04247	NA	NA	Case3a	NA	69	20
Bacteroides.thetaiotaomicron._C_	Case	2a	0.206957	NA	NA	Case2a	NA	69	56
Bacteroides.thetaiotaomicron._C_	Case	3a	-0.107093	NA	NA	Case3a	NA	69	56
Bifidobacterium.adolescentis	Case	2a	-3.06828	NA	NA	Case2a	NA	69	37
Bifidobacterium.adolescentis	Case	3a	0.108921	NA	NA	Case3a	NA	69	37
Bifidobacterium.animalis	Case	2a	-0.0739753	NA	NA	Case2a	NA	69	9
Bifidobacterium.animalis	Case	3a	0.628861	NA	NA	Case3a	NA	69	9
Bifidobacterium.bifidum	Case	2a	-1.4825	NA	NA	Case2a	NA	69	21
Bifidobacterium.bifidum	Case	3a	-1.43749	NA	NA	Case3a	NA	69	21
Bifidobacterium.dentium._C_	Case	2a	-0.182534	NA	NA	Case2a	NA	69	13
Bifidobacterium.dentium._C_	Case	3a	-1.06745	NA	NA	Case3a	NA	69	13
Bifidobacterium.longum._C_	Case	2a	0.291198	NA	NA	Case2a	NA	69	50
Bifidobacterium.longum._C_	Case	3a	0.27042	NA	NA	Case3a	NA	69	50
Bifidobacterium.pseudocatenulatum	Case	2a	-0.0992078	NA	NA	Case2a	NA	69	22
Bifidobacterium.pseudocatenulatum	Case	3a	-0.183276	NA	NA	Case3a	NA	69	22
Bifidobacterium.ruminantium	Case	2a	16.0588	NA	NA	Case2a	NA	69	8
Bifidobacterium.ruminantium	Case	3a	-4.03177	NA	NA	Case3a	NA	69	8
Bifidobacterium.sp.._C.catenulatum_kashiwanohense_	Case	2a	-0.363325	NA	NA	Case2a	NA	69	19
Bifidobacterium.sp.._C.catenulatum_kashiwanohense_	Case	3a	-0.614221	NA	NA	Case3a	NA	69	19
Blautia.hansenii._C_	Case	2a	-55.7513	NA	NA	Case2a	NA	69	7
Blautia.hansenii._C_	Case	3a	4.51254	NA	NA	Case3a	NA	69	7
Blautia.hydrogenotrophica	Case	2a	0.664693	NA	NA	Case2a	NA	69	13
Blautia.hydrogenotrophica	Case	3a	-0.701803	NA	NA	Case3a	NA	69	13
Blautia.obeum	Case	2a	-0.499654	NA	NA	Case2a	NA	69	61
Blautia.obeum	Case	3a	-0.479557	NA	NA	Case3a	NA	69	61
Blautia.producta	Case	2a	2.23926	NA	NA	Case2a	NA	69	15
Blautia.producta	Case	3a	0.197277	NA	NA	Case3a	NA	69	15
Blautia.sp..KLE.1732	Case	2a	-1.00031	NA	NA	Case2a	NA	69	55
Blautia.sp..KLE.1732	Case	3a	-0.684199	NA	NA	Case3a	NA	69	55
Blautia.wexlerae	Case	2a	0.0923124	NA	NA	Case2a	NA	69	66
Blautia.wexlerae	Case	3a	-0.0191715	NA	NA	Case3a	NA	69	66
Clostridiales.bacterium.VE202.09	Case	2a	3.89431	NA	NA	Case2a	NA	69	6
Clostridiales.bacterium.VE202.09	Case	3a	0.647143	NA	NA	Case3a	NA	69	6
Clostridiales.bacterium.VE202.14	Case	2a	-1.88544	NA	NA	Case2a	NA	69	15
Clostridiales.bacterium.VE202.14	Case	3a	0.00170895	NA	NA	Case3a	NA	69	15
Clostridiales.bacterium.VE202.21	Case	2a	0.28106	NA	NA	Case2a	NA	69	24
Clostridiales.bacterium.VE202.21	Case	3a	0.263533	NA	NA	Case3a	NA	69	24
Clostridium.celatum	Case	2a	-3.37232	NA	NA	Case2a	NA	69	6
Clostridium.celatum	Case	3a	-3.56662	NA	NA	Case3a	NA	69	6
Clostridium.sp..27_14	Case	2a	2.21632	NA	NA	Case2a	NA	69	6
Clostridium.sp..27_14	Case	3a	2.47657	NA	NA	Case3a	NA	69	6
Clostridium.sp..AT4	Case	2a	-1.28184	NA	NA	Case2a	NA	69	15
Clostridium.sp..AT4	Case	3a	-0.317242	NA	NA	Case3a	NA	69	15
Clostridium.sp..ATCC.29733	Case	2a	-0.733352	NA	NA	Case2a	NA	69	26
Clostridium.sp..ATCC.29733	Case	3a	-0.0126766	NA	NA	Case3a	NA	69	26
Clostridium.sp..CAG.127	Case	2a	1.0386	NA	NA	Case2a	NA	69	22
Clostridium.sp..CAG.127	Case	3a	1.03534	NA	NA	Case3a	NA	69	22
Clostridium.sp..CAG.138	Case	2a	0.158422	NA	NA	Case2a	NA	69	20
Clostridium.sp..CAG.138	Case	3a	0.432068	NA	NA	Case3a	NA	69	20
Clostridium.sp..CAG.217	Case	2a	-1.07293	NA	NA	Case2a	NA	69	21
Clostridium.sp..CAG.217	Case	3a	-0.312671	NA	NA	Case3a	NA	69	21
Clostridium.sp..CAG.230	Case	2a	-2.12468	NA	NA	Case2a	NA	69	11
Clostridium.sp..CAG.230	Case	3a	-0.50325	NA	NA	Case3a	NA	69	11
Clostridium.sp..CAG.273	Case	2a	3.32411	NA	NA	Case2a	NA	69	12
Clostridium.sp..CAG.273	Case	3a	0.919832	NA	NA	Case3a	NA	69	12
Clostridium.sp..CAG.302	Case	2a	-39.2841	NA	NA	Case2a	NA	69	7
Clostridium.sp..CAG.302	Case	3a	-2.96305	NA	NA	Case3a	NA	69	7
Clostridium.sp..CAG.306	Case	2a	0.522101	NA	NA	Case2a	NA	69	11
Clostridium.sp..CAG.306	Case	3a	-0.872852	NA	NA	Case3a	NA	69	11
Clostridium.sp..CAG.343	Case	2a	-326.804	NA	NA	Case2a	NA	69	8
Clostridium.sp..CAG.343	Case	3a	-0.98083	NA	NA	Case3a	NA	69	8
Clostridium.sp..CAG.433	Case	2a	65.7635	NA	NA	Case2a	NA	69	6
Clostridium.sp..CAG.433	Case	3a	65.6165	NA	NA	Case3a	NA	69	6
Clostridium.sp..CAG.440	Case	2a	-8.49305	NA	NA	Case2a	NA	69	7
Clostridium.sp..CAG.440	Case	3a	-4.69351	NA	NA	Case3a	NA	69	7
Clostridium.sp..CAG.448	Case	2a	0.45686	NA	NA	Case2a	NA	69	7
Clostridium.sp..CAG.448	Case	3a	0.405583	NA	NA	Case3a	NA	69	7
Clostridium.sp..CAG.678	Case	2a	44.5371	NA	NA	Case2a	NA	69	6
Clostridium.sp..CAG.678	Case	3a	10.4284	NA	NA	Case3a	NA	69	6
Clostridium.sp..JCC	Case	2a	-2.39854	NA	NA	Case2a	NA	69	19
Clostridium.sp..JCC	Case	3a	-1.03522	NA	NA	Case3a	NA	69	19
Clostridium.sp..KLE.1755	Case	2a	1.57132	NA	NA	Case2a	NA	69	16
Clostridium.sp..KLE.1755	Case	3a	-0.163855	NA	NA	Case3a	NA	69	16
Clostridium.sp..L2.50	Case	2a	0.190854	NA	NA	Case2a	NA	69	11
Clostridium.sp..L2.50	Case	3a	-0.00973009	NA	NA	Case3a	NA	69	11
Coprococcus.comes	Case	2a	-1.16365	NA	NA	Case2a	NA	69	53
Coprococcus.comes	Case	3a	-0.514936	NA	NA	Case3a	NA	69	53
Coprococcus.sp.._C.HPP0074_HPP0048_	Case	2a	0.467025	NA	NA	Case2a	NA	69	13
Coprococcus.sp.._C.HPP0074_HPP0048_	Case	3a	-0.279501	NA	NA	Case3a	NA	69	13
Coriobacteriaceae.bacterium.GD5	Case	2a	1.96574	NA	NA	Case2a	NA	69	7
Coriobacteriaceae.bacterium.GD5	Case	3a	1.84073	NA	NA	Case3a	NA	69	7
Desulfovibrio.piger	Case	2a	0.721504	NA	NA	Case2a	NA	69	8
Desulfovibrio.piger	Case	3a	0.194849	NA	NA	Case3a	NA	69	8
Dielma.fastidiosa._C_	Case	2a	1.61963	NA	NA	Case2a	NA	69	8
Dielma.fastidiosa._C_	Case	3a	-0.665784	NA	NA	Case3a	NA	69	8
Dorea.formicigenerans._C_	Case	2a	-0.410212	NA	NA	Case2a	NA	69	56
Dorea.formicigenerans._C_	Case	3a	-0.465052	NA	NA	Case3a	NA	69	56
Dorea.longicatena	Case	2a	-0.402098	NA	NA	Case2a	NA	69	62
Dorea.longicatena	Case	3a	-0.28346	NA	NA	Case3a	NA	69	62
Eggerthella.lenta._C.Clostridioides.difficile_	Case	2a	0.633932	NA	NA	Case2a	NA	69	52
Eggerthella.lenta._C.Clostridioides.difficile_	Case	3a	-0.161379	NA	NA	Case3a	NA	69	52
Eggerthella.sp..CAG.298	Case	2a	-1.21214	NA	NA	Case2a	NA	69	14
Eggerthella.sp..CAG.298	Case	3a	-1.03435	NA	NA	Case3a	NA	69	14
Enorma.massiliensis	Case	2a	-1.43342	NA	NA	Case2a	NA	69	7
Enorma.massiliensis	Case	3a	-0.0162382	NA	NA	Case3a	NA	69	7
Enterobacteriaceae.sp.._C.Escherichia.coli_Escherichia.fergusonii_Shigella.boydii_Shigella.dysenteriae_Shigella.flexneri_Shigella.sonnei_	Case	2a	-0.509094	NA	NA	Case2a	NA	69	40
Enterobacteriaceae.sp.._C.Escherichia.coli_Escherichia.fergusonii_Shigella.boydii_Shigella.dysenteriae_Shigella.flexneri_Shigella.sonnei_	Case	3a	-1.60534	NA	NA	Case3a	NA	69	40
Erysipelotrichaceae.sp.._C.Coprobacillus_Erysipelatoclostridium.ramosum_	Case	2a	1.15843	NA	NA	Case2a	NA	69	31
Erysipelotrichaceae.sp.._C.Coprobacillus_Erysipelatoclostridium.ramosum_	Case	3a	-0.37782	NA	NA	Case3a	NA	69	31
Eubacterium.ramulus	Case	2a	-0.156639	NA	NA	Case2a	NA	69	46
Eubacterium.ramulus	Case	3a	-0.251585	NA	NA	Case3a	NA	69	46
Eubacterium.sp..3_1_31._C_	Case	2a	-0.452212	NA	NA	Case2a	NA	69	7
Eubacterium.sp..3_1_31._C_	Case	3a	1.25202	NA	NA	Case3a	NA	69	7
Eubacterium.sp..CAG.156	Case	2a	-0.986259	NA	NA	Case2a	NA	69	15
Eubacterium.sp..CAG.156	Case	3a	0.571689	NA	NA	Case3a	NA	69	15
Eubacterium.sp..CAG.202	Case	2a	2.16674	NA	NA	Case2a	NA	69	16
Eubacterium.sp..CAG.202	Case	3a	0.472563	NA	NA	Case3a	NA	69	16
Eubacterium.sp..CAG.274	Case	2a	0.363817	NA	NA	Case2a	NA	69	25
Eubacterium.sp..CAG.274	Case	3a	-1.25808	NA	NA	Case3a	NA	69	25
Eubacterium.sp..CAG.38	Case	2a	-0.999374	NA	NA	Case2a	NA	69	41
Eubacterium.sp..CAG.38	Case	3a	-0.848053	NA	NA	Case3a	NA	69	41
Eubacterium.ventriosum	Case	2a	-0.0323324	NA	NA	Case2a	NA	69	35
Eubacterium.ventriosum	Case	3a	0.0790743	NA	NA	Case3a	NA	69	35
Faecalibacterium.prausnitzii	Case	2a	-0.581983	NA	NA	Case2a	NA	69	62
Faecalibacterium.prausnitzii	Case	3a	0.0637827	NA	NA	Case3a	NA	69	62
Faecalitalea.cylindroides	Case	2a	-0.518242	NA	NA	Case2a	NA	69	9
Faecalitalea.cylindroides	Case	3a	-3.62308	NA	NA	Case3a	NA	69	9
Firmicutes.bacterium.ADurb.Bin467	Case	2a	0.15487	NA	NA	Case2a	NA	69	12
Firmicutes.bacterium.ADurb.Bin467	Case	3a	0.714751	NA	NA	Case3a	NA	69	12
Flavonifractor.plautii._C_	Case	2a	0.376869	NA	NA	Case2a	NA	69	59
Flavonifractor.plautii._C_	Case	3a	-0.371748	NA	NA	Case3a	NA	69	59
Gemella.sanguinis	Case	2a	-0.128853	NA	NA	Case2a	NA	69	12
Gemella.sanguinis	Case	3a	-1.5726	NA	NA	Case3a	NA	69	12
Granulicatella.adiacens	Case	2a	-0.0715455	NA	NA	Case2a	NA	69	12
Granulicatella.adiacens	Case	3a	-2.17273	NA	NA	Case3a	NA	69	12
Haemophilus.parainfluenzae	Case	2a	1.20918	NA	NA	Case2a	NA	69	24
Haemophilus.parainfluenzae	Case	3a	-0.138983	NA	NA	Case3a	NA	69	24
Holdemanella.biformis	Case	2a	0.364159	NA	NA	Case2a	NA	69	29
Holdemanella.biformis	Case	3a	0.472427	NA	NA	Case3a	NA	69	29
Holdemania.filiformis	Case	2a	0.375727	NA	NA	Case2a	NA	69	39
Holdemania.filiformis	Case	3a	0.129307	NA	NA	Case3a	NA	69	39
Holdemania.massiliensis	Case	2a	-0.319063	NA	NA	Case2a	NA	69	7
Holdemania.massiliensis	Case	3a	-0.565808	NA	NA	Case3a	NA	69	7
Hungatella.hathewayi	Case	2a	1.43533	NA	NA	Case2a	NA	69	16
Hungatella.hathewayi	Case	3a	0.35345	NA	NA	Case3a	NA	69	16
Intestinibacter.bartlettii	Case	2a	-0.68081	NA	NA	Case2a	NA	69	46
Intestinibacter.bartlettii	Case	3a	-0.618291	NA	NA	Case3a	NA	69	46
Intestinimonas.butyriciproducens	Case	2a	1.04188	NA	NA	Case2a	NA	69	33
Intestinimonas.butyriciproducens	Case	3a	-0.136889	NA	NA	Case3a	NA	69	33
Klebsiella.sp.._C.quasipneumoniae_pneumoniae_varicola_	Case	2a	-0.923896	NA	NA	Case2a	NA	69	8
Klebsiella.sp.._C.quasipneumoniae_pneumoniae_varicola_	Case	3a	1.40415	NA	NA	Case3a	NA	69	8
Lachnospiraceae.bacterium.1_4_56FAA	Case	2a	0.263911	NA	NA	Case2a	NA	69	18
Lachnospiraceae.bacterium.1_4_56FAA	Case	3a	-0.327221	NA	NA	Case3a	NA	69	18
Lachnospiraceae.bacterium.3_1_57FAA_CT1	Case	2a	1.47907	NA	NA	Case2a	NA	69	16
Lachnospiraceae.bacterium.3_1_57FAA_CT1	Case	3a	0.89281	NA	NA	Case3a	NA	69	16
Lactobacillus.acidophilus	Case	2a	0.439717	NA	NA	Case2a	NA	69	7
Lactobacillus.acidophilus	Case	3a	-0.946456	NA	NA	Case3a	NA	69	7
Lactobacillus.delbrueckii	Case	2a	0.900713	NA	NA	Case2a	NA	69	6
Lactobacillus.delbrueckii	Case	3a	-16.2926	NA	NA	Case3a	NA	69	6
Lactobacillus.mucosae	Case	2a	1.07986	NA	NA	Case2a	NA	69	7
Lactobacillus.mucosae	Case	3a	-0.470285	NA	NA	Case3a	NA	69	7
Lactobacillus.sp.._C.casei_paracasei_	Case	2a	-1.77329	NA	NA	Case2a	NA	69	8
Lactobacillus.sp.._C.casei_paracasei_	Case	3a	-1.94501	NA	NA	Case3a	NA	69	8
Lactococcus.lactis	Case	2a	-0.318309	NA	NA	Case2a	NA	69	46
Lactococcus.lactis	Case	3a	-0.622857	NA	NA	Case3a	NA	69	46
Lactococcus.raffinolactis	Case	2a	-1.71317	NA	NA	Case2a	NA	69	6
Lactococcus.raffinolactis	Case	3a	-2.42372	NA	NA	Case3a	NA	69	6
Leuconostoc.mesenteroides	Case	2a	-1.29625	NA	NA	Case2a	NA	69	6
Leuconostoc.mesenteroides	Case	3a	-1640.5	NA	NA	Case3a	NA	69	6
Merdibacter.massiliensis	Case	2a	0.618671	NA	NA	Case2a	NA	69	19
Merdibacter.massiliensis	Case	3a	0.84765	NA	NA	Case3a	NA	69	19
Methanobrevibacter.smithii	Case	2a	0.121038	NA	NA	Case2a	NA	69	13
Methanobrevibacter.smithii	Case	3a	0.579541	NA	NA	Case3a	NA	69	13
Oscillibacter.sp..57_20	Case	2a	-0.0216829	NA	NA	Case2a	NA	69	53
Oscillibacter.sp..57_20	Case	3a	0.641293	NA	NA	Case3a	NA	69	53
Oscillibacter.sp..CAG.155	Case	2a	0.60833	NA	NA	Case2a	NA	69	9
Oscillibacter.sp..CAG.155	Case	3a	-0.00532334	NA	NA	Case3a	NA	69	9
Parabacteroides.goldsteinii._C_	Case	2a	-6.10752	NA	NA	Case2a	NA	69	6
Parabacteroides.goldsteinii._C_	Case	3a	-3.53024	NA	NA	Case3a	NA	69	6
Parabacteroides.johnsonii	Case	2a	18.4104	NA	NA	Case2a	NA	69	10
Parabacteroides.johnsonii	Case	3a	17.2432	NA	NA	Case3a	NA	69	10
Paraprevotella.clara	Case	2a	0.520502	NA	NA	Case2a	NA	69	11
Paraprevotella.clara	Case	3a	0.923285	NA	NA	Case3a	NA	69	11
Parasutterella.excrementihominis._C_	Case	2a	0.187863	NA	NA	Case2a	NA	69	22
Parasutterella.excrementihominis._C_	Case	3a	0.358111	NA	NA	Case3a	NA	69	22
Phascolarctobacterium.sp..CAG.207	Case	2a	-0.0184936	NA	NA	Case2a	NA	69	22
Phascolarctobacterium.sp..CAG.207	Case	3a	0.0515969	NA	NA	Case3a	NA	69	22
Phascolarctobacterium.succinatutens	Case	2a	0.0540092	NA	NA	Case2a	NA	69	14
Phascolarctobacterium.succinatutens	Case	3a	0.206982	NA	NA	Case3a	NA	69	14
Porphyromonadaceae.sp.._C.Coprobacter.fastidiosus_Tannerella.sp._	Case	2a	0.818424	NA	NA	Case2a	NA	69	38
Porphyromonadaceae.sp.._C.Coprobacter.fastidiosus_Tannerella.sp._	Case	3a	0.129018	NA	NA	Case3a	NA	69	38
Prevotella.copri	Case	2a	-0.896217	NA	NA	Case2a	NA	69	24
Prevotella.copri	Case	3a	0.956715	NA	NA	Case3a	NA	69	24
Prevotella.sp..CAG.279	Case	2a	0.0770854	NA	NA	Case2a	NA	69	26
Prevotella.sp..CAG.279	Case	3a	0.353384	NA	NA	Case3a	NA	69	26
Prevotella.sp..CAG.873	Case	2a	2.14768	NA	NA	Case2a	NA	69	8
Prevotella.sp..CAG.873	Case	3a	0.963534	NA	NA	Case3a	NA	69	8
Propionibacterium.freudenreichii	Case	2a	-1.54209	NA	NA	Case2a	NA	69	9
Propionibacterium.freudenreichii	Case	3a	-0.327519	NA	NA	Case3a	NA	69	9
Pseudoflavonifractor.capillosus	Case	2a	2.26394	NA	NA	Case2a	NA	69	15
Pseudoflavonifractor.capillosus	Case	3a	0.598714	NA	NA	Case3a	NA	69	15
Roseburia.hominis	Case	2a	1.42229	NA	NA	Case2a	NA	69	54
Roseburia.hominis	Case	3a	0.340052	NA	NA	Case3a	NA	69	54
Roseburia.intestinalis	Case	2a	-0.962371	NA	NA	Case2a	NA	69	46
Roseburia.intestinalis	Case	3a	0.420936	NA	NA	Case3a	NA	69	46
Roseburia.inulinivorans	Case	2a	0.35171	NA	NA	Case2a	NA	69	63
Roseburia.inulinivorans	Case	3a	-0.333379	NA	NA	Case3a	NA	69	63
Roseburia.sp..40_7	Case	2a	-1.60553	NA	NA	Case2a	NA	69	25
Roseburia.sp..40_7	Case	3a	1.70271	NA	NA	Case3a	NA	69	25
Roseburia.sp..CAG.182	Case	2a	1.03399	NA	NA	Case2a	NA	69	10
Roseburia.sp..CAG.182	Case	3a	0.484038	NA	NA	Case3a	NA	69	10
Roseburia.sp..CAG.309	Case	2a	0.678605	NA	NA	Case2a	NA	69	10
Roseburia.sp..CAG.309	Case	3a	0.636314	NA	NA	Case3a	NA	69	10
Rothia.mucilaginosa	Case	2a	0.682139	NA	NA	Case2a	NA	69	24
Rothia.mucilaginosa	Case	3a	-0.151915	NA	NA	Case3a	NA	69	24
Ruminococcaceae.bacterium.D16	Case	2a	-0.582652	NA	NA	Case2a	NA	69	24
Ruminococcaceae.bacterium.D16	Case	3a	-0.262497	NA	NA	Case3a	NA	69	24
Ruminococcus.bicirculans	Case	2a	-0.967843	NA	NA	Case2a	NA	69	41
Ruminococcus.bicirculans	Case	3a	0.227648	NA	NA	Case3a	NA	69	41
Ruminococcus.bromii	Case	2a	-0.491431	NA	NA	Case2a	NA	69	45
Ruminococcus.bromii	Case	3a	-0.266997	NA	NA	Case3a	NA	69	45
Ruminococcus.callidus	Case	2a	-1.35773	NA	NA	Case2a	NA	69	12
Ruminococcus.callidus	Case	3a	-1.02907	NA	NA	Case3a	NA	69	12
Ruminococcus.lactaris	Case	2a	0.233514	NA	NA	Case2a	NA	69	29
Ruminococcus.lactaris	Case	3a	0.0567206	NA	NA	Case3a	NA	69	29
Ruminococcus.sp..CAG.177	Case	2a	-0.351717	NA	NA	Case2a	NA	69	13
Ruminococcus.sp..CAG.177	Case	3a	0.161605	NA	NA	Case3a	NA	69	13
Ruminococcus.sp..CAG.254	Case	2a	3.28649	NA	NA	Case2a	NA	69	11
Ruminococcus.sp..CAG.254	Case	3a	3.47889	NA	NA	Case3a	NA	69	11
Senegalimassilia.anaerobia	Case	2a	-0.999288	NA	NA	Case2a	NA	69	34
Senegalimassilia.anaerobia	Case	3a	-0.159466	NA	NA	Case3a	NA	69	34
Staphylococcus.sp..CAG.324	Case	2a	2.53208	NA	NA	Case2a	NA	69	11
Staphylococcus.sp..CAG.324	Case	3a	4.03195	NA	NA	Case3a	NA	69	11
Streptococcus.anginosus	Case	2a	-1.53721	NA	NA	Case2a	NA	69	7
Streptococcus.anginosus	Case	3a	-2.36715	NA	NA	Case3a	NA	69	7
Streptococcus.australis	Case	2a	-0.185438	NA	NA	Case2a	NA	69	9
Streptococcus.australis	Case	3a	-0.63489	NA	NA	Case3a	NA	69	9
Streptococcus.mitis	Case	2a	-0.329299	NA	NA	Case2a	NA	69	20
Streptococcus.mitis	Case	3a	-1.38697	NA	NA	Case3a	NA	69	20
Streptococcus.oralis._C_	Case	2a	0.911313	NA	NA	Case2a	NA	69	13
Streptococcus.oralis._C_	Case	3a	-0.937385	NA	NA	Case3a	NA	69	13
Streptococcus.sanguinis._C_	Case	2a	-0.808226	NA	NA	Case2a	NA	69	8
Streptococcus.sanguinis._C_	Case	3a	-0.869033	NA	NA	Case3a	NA	69	8
Streptococcus.sp..F0442	Case	2a	-2.01385	NA	NA	Case2a	NA	69	9
Streptococcus.sp..F0442	Case	3a	-2.7439	NA	NA	Case3a	NA	69	9
Streptococcus.sp..HSISM1	Case	2a	-0.554214	NA	NA	Case2a	NA	69	16
Streptococcus.sp..HSISM1	Case	3a	-0.154348	NA	NA	Case3a	NA	69	16
Streptococcus.sp.._C.I.G2_I.P16_	Case	2a	-0.634017	NA	NA	Case2a	NA	69	7
Streptococcus.sp.._C.I.G2_I.P16_	Case	3a	-2.25056	NA	NA	Case3a	NA	69	7
Streptococcus.sp.._C.infantis_mitis_	Case	2a	0.792143	NA	NA	Case2a	NA	69	9
Streptococcus.sp.._C.infantis_mitis_	Case	3a	-1.16209	NA	NA	Case3a	NA	69	9
Streptococcus.thermophilus	Case	2a	0.0987763	NA	NA	Case2a	NA	69	54
Streptococcus.thermophilus	Case	3a	-0.729396	NA	NA	Case3a	NA	69	54
Streptococcus.vestibularis	Case	2a	-0.0116818	NA	NA	Case2a	NA	69	22
Streptococcus.vestibularis	Case	3a	-0.529744	NA	NA	Case3a	NA	69	22
Subdoligranulum.sp..4_3_54A2FAA	Case	2a	0.199953	NA	NA	Case2a	NA	69	58
Subdoligranulum.sp..4_3_54A2FAA	Case	3a	-0.724282	NA	NA	Case3a	NA	69	58
Sutterella.sp..CAG.351	Case	2a	-0.402966	NA	NA	Case2a	NA	69	6
Sutterella.sp..CAG.351	Case	3a	-0.48863	NA	NA	Case3a	NA	69	6
Sutterella.wadsworthensis	Case	2a	1.14093	NA	NA	Case2a	NA	69	25
Sutterella.wadsworthensis	Case	3a	0.728164	NA	NA	Case3a	NA	69	25
Turicibacter.sanguinis._C_	Case	2a	-0.660812	NA	NA	Case2a	NA	69	13
Turicibacter.sanguinis._C_	Case	3a	-1.95194	NA	NA	Case3a	NA	69	13
Tyzzerella.nexilis	Case	2a	1.31517	NA	NA	Case2a	NA	69	9
Tyzzerella.nexilis	Case	3a	0.543458	NA	NA	Case3a	NA	69	9
Veillonella.atypica._C_	Case	2a	0.98785	NA	NA	Case2a	NA	69	25
Veillonella.atypica._C_	Case	3a	-0.675372	NA	NA	Case3a	NA	69	25
Veillonella.dispar	Case	2a	0.707897	NA	NA	Case2a	NA	69	15
Veillonella.dispar	Case	3a	0.125199	NA	NA	Case3a	NA	69	15
Veillonella.parvula._C_	Case	2a	1.22593	NA	NA	Case2a	NA	69	24
Veillonella.parvula._C_	Case	3a	-0.681954	NA	NA	Case3a	NA	69	24
Veillonella.sp..oral.taxon.158	Case	2a	0.741007	NA	NA	Case2a	NA	69	16
Veillonella.sp..oral.taxon.158	Case	3a	-1.24411	NA	NA	Case3a	NA	69	16
Verrucomicrobia.bacterium.CAG.312_58_20	Case	2a	0.907846	NA	NA	Case2a	NA	69	6
Verrucomicrobia.bacterium.CAG.312_58_20	Case	3a	0.33026	NA	NA	Case3a	NA	69	6
X_Clostridium_.asparagiforme	Case	2a	1.07786	NA	NA	Case2a	NA	69	26
X_Clostridium_.asparagiforme	Case	3a	0.46182	NA	NA	Case3a	NA	69	26
X_Clostridium_.citroniae	Case	2a	1.03239	NA	NA	Case2a	NA	69	30
X_Clostridium_.citroniae	Case	3a	-0.200425	NA	NA	Case3a	NA	69	30
X_Clostridium_.clostridioforme	Case	2a	-1.46804	NA	NA	Case2a	NA	69	23
X_Clostridium_.clostridioforme	Case	3a	-0.122962	NA	NA	Case3a	NA	69	23
X_Clostridium_.innocuum._C.Clostridioides.difficile_	Case	2a	-0.225554	NA	NA	Case2a	NA	69	28
X_Clostridium_.innocuum._C.Clostridioides.difficile_	Case	3a	-1.0901	NA	NA	Case3a	NA	69	28
X_Clostridium_.leptum	Case	2a	-0.696158	NA	NA	Case2a	NA	69	41
X_Clostridium_.leptum	Case	3a	-0.532205	NA	NA	Case3a	NA	69	41
X_Clostridium_.methylpentosum	Case	2a	0.427817	NA	NA	Case2a	NA	69	10
X_Clostridium_.methylpentosum	Case	3a	0.400241	NA	NA	Case3a	NA	69	10
X_Clostridium_.saccharogumia	Case	2a	1.18714	NA	NA	Case2a	NA	69	17
X_Clostridium_.saccharogumia	Case	3a	0.302406	NA	NA	Case3a	NA	69	17
X_Clostridium_.saccharolyticum._C_	Case	2a	-2.30043	NA	NA	Case2a	NA	69	9
X_Clostridium_.saccharolyticum._C_	Case	3a	-2.11689	NA	NA	Case3a	NA	69	9
X_Clostridium_.scindens	Case	2a	1.23684	NA	NA	Case2a	NA	69	23
X_Clostridium_.scindens	Case	3a	0.149826	NA	NA	Case3a	NA	69	23
X_Clostridium_.sp.._C.boltae_clostridioforme_	Case	2a	0.932714	NA	NA	Case2a	NA	69	35
X_Clostridium_.sp.._C.boltae_clostridioforme_	Case	3a	0.733993	NA	NA	Case3a	NA	69	35
X_Clostridium_.spiroforme	Case	2a	-0.104425	NA	NA	Case2a	NA	69	15
X_Clostridium_.spiroforme	Case	3a	-1.31473	NA	NA	Case3a	NA	69	15
X_Clostridium_.symbiosum._C_	Case	2a	0.441127	NA	NA	Case2a	NA	69	16
X_Clostridium_.symbiosum._C_	Case	3a	0.389154	NA	NA	Case3a	NA	69	16
X_Eubacterium_.eligens	Case	2a	0.74722	NA	NA	Case2a	NA	69	60
X_Eubacterium_.eligens	Case	3a	0.385708	NA	NA	Case3a	NA	69	60
X_Eubacterium_.hallii	Case	2a	0.0595624	NA	NA	Case2a	NA	69	59
X_Eubacterium_.hallii	Case	3a	-0.0142527	NA	NA	Case3a	NA	69	59
X_Eubacterium_.rectale	Case	2a	-1.63785	NA	NA	Case2a	NA	69	50
X_Eubacterium_.rectale	Case	3a	0.0189684	NA	NA	Case3a	NA	69	50
X_Eubacterium_.siraeum	Case	2a	2.35069	NA	NA	Case2a	NA	69	27
X_Eubacterium_.siraeum	Case	3a	0.986575	NA	NA	Case3a	NA	69	27
X_Eubacterium_.sulci	Case	2a	1.50848	NA	NA	Case2a	NA	69	13
X_Eubacterium_.sulci	Case	3a	0.0011618	NA	NA	Case3a	NA	69	13
X_Ruminococcus_.gnavus	Case	2a	-0.781749	NA	NA	Case2a	NA	69	38
X_Ruminococcus_.gnavus	Case	3a	-2.61191	NA	NA	Case3a	NA	69	38
X_Ruminococcus_.torques	Case	2a	-0.487609	NA	NA	Case2a	NA	69	52
X_Ruminococcus_.torques	Case	3a	-0.972534	NA	NA	Case3a	NA	69	52
X_Ruminococcus_.torques._C_	Case	2a	0.0217504	NA	NA	Case2a	NA	69	50
X_Ruminococcus_.torques._C_	Case	3a	-1.36258	NA	NA	Case3a	NA	69	50
bacterium.LF.3	Case	2a	0.0584075	NA	NA	Case2a	NA	69	50
bacterium.LF.3	Case	3a	-0.695401	NA	NA	Case3a	NA	69	50
butyrate.producing.bacterium.SS3_4	Case	2a	-0.442307	NA	NA	Case2a	NA	69	59
butyrate.producing.bacterium.SS3_4	Case	3a	-0.202896	NA	NA	Case3a	NA	69	59
candidatus.Alistipes.marseilloanorexicus	Case	2a	-0.310071	NA	NA	Case2a	NA	69	34
candidatus.Alistipes.marseilloanorexicus	Case	3a	0.29653	NA	NA	Case3a	NA	69	34
candidatus.Saccharibacteria.oral.taxon.TM7x	Case	2a	-19.8533	NA	NA	Case2a	NA	69	7
candidatus.Saccharibacteria.oral.taxon.TM7x	Case	3a	-34.0989	NA	NA	Case3a	NA	69	7
unassigned	Case	2a	0.368279	NA	NA	Case2a	NA	69	69
unassigned	Case	3a	0.203806	NA	NA	Case3a	NA	69	69
uncultured.Clostridium.sp.	Case	2a	-0.0422926	NA	NA	Case2a	NA	69	34
uncultured.Clostridium.sp.	Case	3a	0.362379	NA	NA	Case3a	NA	69	34
uncultured.Eubacterium.sp.	Case	2a	-0.734582	NA	NA	Case2a	NA	69	39
uncultured.Eubacterium.sp.	Case	3a	-0.15053	NA	NA	Case3a	NA	69	39
unknown.Acinetobacter	Case	2a	-0.0497978	NA	NA	Case2a	NA	69	15
unknown.Acinetobacter	Case	3a	0.65119	NA	NA	Case3a	NA	69	15
unknown.Akkermansia	Case	2a	-0.121766	NA	NA	Case2a	NA	69	12
unknown.Akkermansia	Case	3a	0.0251674	NA	NA	Case3a	NA	69	12
unknown.Alistipes	Case	2a	0.364268	NA	NA	Case2a	NA	69	30
unknown.Alistipes	Case	3a	0.680131	NA	NA	Case3a	NA	69	30
unknown.Anaeromassilibacillus	Case	2a	-0.0174013	NA	NA	Case2a	NA	69	39
unknown.Anaeromassilibacillus	Case	3a	0.329744	NA	NA	Case3a	NA	69	39
unknown.Atopobiaceae	Case	2a	-0.682682	NA	NA	Case2a	NA	69	17
unknown.Atopobiaceae	Case	3a	0.0622795	NA	NA	Case3a	NA	69	17
unknown.Azospirillum	Case	2a	1.18794	NA	NA	Case2a	NA	69	16
unknown.Azospirillum	Case	3a	-0.172246	NA	NA	Case3a	NA	69	16
unknown.Bacilli	Case	2a	1.44624	NA	NA	Case2a	NA	69	22
unknown.Bacilli	Case	3a	0.0124162	NA	NA	Case3a	NA	69	22
unknown.Burkholderiales	Case	2a	-0.180729	NA	NA	Case2a	NA	69	20
unknown.Burkholderiales	Case	3a	0.0263542	NA	NA	Case3a	NA	69	20
unknown.Butyricicoccus	Case	2a	-0.13739	NA	NA	Case2a	NA	69	67
unknown.Butyricicoccus	Case	3a	0.0678542	NA	NA	Case3a	NA	69	67
unknown.Clostridia	Case	2a	-4.09833	NA	NA	Case2a	NA	69	11
unknown.Clostridia	Case	3a	-2.15674	NA	NA	Case3a	NA	69	11
unknown.Clostridiaceae	Case	2a	-0.0807193	NA	NA	Case2a	NA	69	16
unknown.Clostridiaceae	Case	3a	0.0430364	NA	NA	Case3a	NA	69	16
unknown.Clostridium	Case	2a	0.0262301	NA	NA	Case2a	NA	69	64
unknown.Clostridium	Case	3a	0.193476	NA	NA	Case3a	NA	69	64
unknown.Collinsella	Case	2a	-0.554534	NA	NA	Case2a	NA	69	18
unknown.Collinsella	Case	3a	-0.085382	NA	NA	Case3a	NA	69	18
unknown.Coprococcus	Case	2a	2.38499	NA	NA	Case2a	NA	69	21
unknown.Coprococcus	Case	3a	1.21861	NA	NA	Case3a	NA	69	21
unknown.Dehalococcoidales	Case	2a	1.31332	NA	NA	Case2a	NA	69	11
unknown.Dehalococcoidales	Case	3a	0.705532	NA	NA	Case3a	NA	69	11
unknown.Dialister	Case	2a	-1.47566	NA	NA	Case2a	NA	69	7
unknown.Dialister	Case	3a	-1.48691	NA	NA	Case3a	NA	69	7
unknown.Eggerthella	Case	2a	-0.773146	NA	NA	Case2a	NA	69	31
unknown.Eggerthella	Case	3a	-0.722597	NA	NA	Case3a	NA	69	31
unknown.Eggerthellaceae	Case	2a	-0.0208297	NA	NA	Case2a	NA	69	34
unknown.Eggerthellaceae	Case	3a	-0.0302039	NA	NA	Case3a	NA	69	34
unknown.Erysipelotrichaceae	Case	2a	-0.336683	NA	NA	Case2a	NA	69	14
unknown.Erysipelotrichaceae	Case	3a	-0.332589	NA	NA	Case3a	NA	69	14
unknown.Faecalibacterium	Case	2a	0.153192	NA	NA	Case2a	NA	69	54
unknown.Faecalibacterium	Case	3a	0.513761	NA	NA	Case3a	NA	69	54
unknown.Lachnospiraceae	Case	2a	-0.543503	NA	NA	Case2a	NA	69	65
unknown.Lachnospiraceae	Case	3a	0.0392507	NA	NA	Case3a	NA	69	65
unknown.Lactobacillales	Case	2a	0.108295	NA	NA	Case2a	NA	69	26
unknown.Lactobacillales	Case	3a	-0.655866	NA	NA	Case3a	NA	69	26
unknown.Lentisphaerae	Case	2a	0.886267	NA	NA	Case2a	NA	69	14
unknown.Lentisphaerae	Case	3a	-1.37849	NA	NA	Case3a	NA	69	14
unknown.Massiliomicrobiota	Case	2a	-13.5344	NA	NA	Case2a	NA	69	8
unknown.Massiliomicrobiota	Case	3a	-12.6182	NA	NA	Case3a	NA	69	8
unknown.Mogibacterium	Case	2a	-1.80669	NA	NA	Case2a	NA	69	13
unknown.Mogibacterium	Case	3a	-2.50874	NA	NA	Case3a	NA	69	13
unknown.Olsenella	Case	2a	-0.728386	NA	NA	Case2a	NA	69	12
unknown.Olsenella	Case	3a	-1.43038	NA	NA	Case3a	NA	69	12
unknown.Oscillibacter	Case	2a	0.303075	NA	NA	Case2a	NA	69	53
unknown.Oscillibacter	Case	3a	1.1728	NA	NA	Case3a	NA	69	53
unknown.Pasteurellaceae	Case	2a	-1.72504	NA	NA	Case2a	NA	69	10
unknown.Pasteurellaceae	Case	3a	-1.60085	NA	NA	Case3a	NA	69	10
unknown.Peptostreptococcaceae	Case	2a	-0.454475	NA	NA	Case2a	NA	69	50
unknown.Peptostreptococcaceae	Case	3a	0.140482	NA	NA	Case3a	NA	69	50
unknown.Prevotella	Case	2a	-0.879236	NA	NA	Case2a	NA	69	26
unknown.Prevotella	Case	3a	-0.145151	NA	NA	Case3a	NA	69	26
unknown.Pseudoflavonifractor	Case	2a	0.946841	NA	NA	Case2a	NA	69	19
unknown.Pseudoflavonifractor	Case	3a	0.36604	NA	NA	Case3a	NA	69	19
unknown.Roseburia	Case	2a	-1.67368	NA	NA	Case2a	NA	69	49
unknown.Roseburia	Case	3a	-0.41295	NA	NA	Case3a	NA	69	49
unknown.Ruminococcaceae	Case	2a	-0.409201	NA	NA	Case2a	NA	69	65
unknown.Ruminococcaceae	Case	3a	-0.205956	NA	NA	Case3a	NA	69	65
unknown.Ruminococcus	Case	2a	0.195525	NA	NA	Case2a	NA	69	41
unknown.Ruminococcus	Case	3a	0.0810919	NA	NA	Case3a	NA	69	41
unknown.Streptococcus	Case	2a	0.20201	NA	NA	Case2a	NA	69	24
unknown.Streptococcus	Case	3a	-0.516701	NA	NA	Case3a	NA	69	24
unknown.Sutterella	Case	2a	-0.273269	NA	NA	Case2a	NA	69	20
unknown.Sutterella	Case	3a	-0.360011	NA	NA	Case3a	NA	69	20
unknown.Synergistaceae	Case	2a	1.59663	NA	NA	Case2a	NA	69	6
unknown.Synergistaceae	Case	3a	-0.482812	NA	NA	Case3a	NA	69	6
unknown.Veillonella	Case	2a	1.30289	NA	NA	Case2a	NA	69	25
unknown.Veillonella	Case	3a	0.25305	NA	NA	Case3a	NA	69	25
unknown.cellular.organisms	Case	2a	-0.528335	NA	NA	Case2a	NA	69	10
unknown.cellular.organisms	Case	3a	-0.283477	NA	NA	Case3a	NA	69	10
