# Supplementary material for: LongDat: an R package for covariate-sensitive longitudinal analysis of high-dimensional data
Source: Bioinform Adv. 2023 May 18;3(1):vbad063. doi: 10.1093/bioadv/vbad063 (PMC10284677; doi:10.1093/bioadv/vbad063)
Supplement: vbad063_Supplementary_Data [file vbad063_supplementary_data.zip › Supplementary table 6.xlsx]

## Sheet: 20221201_fasting_immunome_perce
Feature	Prevalence_percentage	Mean_abundance	Signal	Effect_1_2	Effect_1_3	Effect_2_3	EffectSize_1_2	EffectSize_1_3	EffectSize_2_3	Null_time_model_q	Post-hoc_q_1_2	Post-hoc_q_1_3	Post-hoc_q_2_3
7_Foxp3- Ki67+ % of CD3+	99.435	0.018	NS	NS	NS	NS	-0.137931	-0.206897	0.0517241	0.354524	0.264173	0.202422	0.608167
7_Foxp3+ Ki67+ % of CD3+	99.435	0.012	NS	NS	NS	NS	-0.224138	-0.137931	-0.0689655	0.608951	0.582169	0.491902	0.5914
7_Foxp3+ Ki67- % of CD3+	99.435	0.305	NS	NS	NS	NS	-0.0344828	0.206897	0.0344828	0.95897	0.939134	0.939134	0.939134
7_Foxp3- Ki67- % of CD3+	99.435	0.659	NS	NS	NS	NS	0.0344828	-0.137931	-0.12069	0.854678	0.720151	0.720151	0.720151
7_Helios- Ki67+ % of CD3+	99.435	0.02	NS	NS	NS	NS	-0.275862	-0.206897	0.172414	0.651705	0.396438	0.396438	0.984752
7_Helios+ Ki67+ % of CD3+	99.435	0.007	NS	NS	NS	NS	-0.0862069	0	-0.0862069	0.801533	0.709124	0.709124	0.831423
7_Helios+ Ki67- % of CD3+	99.435	0.053	NS	NS	NS	NS	0.103448	-0.0344828	-0.206897	0.320556	0.69123	0.177143	0.153022
7_Helios- Ki67- % of CD3+	99.435	0.914	NS	NS	NS	NS	0.0344828	0.12069	0.155172	0.27975	0.528767	0.106653	0.19483
7_IFNg+ IL17a+ % of CD3+	99.435	0.002	NS	NS	NS	NS	-0.344828	-0.172414	0.0172414	0.637248	0.422382	0.422382	0.882107
7_IFNg- IL17a+ % of CD3+	99.435	0.005	NS	NS	NS	NS	-0.241379	-0.310345	-0.0689655	0.155079	0.0509287	0.0509287	0.786568
7_IFNg+ IL17a- % of CD3+	99.435	0.052	NS	NS	NS	NS	-0.103448	-0.206897	0.0689655	0.95897	0.954742	0.954742	0.954742
7_IFNg- IL17a- % of CD3+	99.435	0.933	NS	NS	NS	NS	0.206897	0.241379	0.0172414	0.609325	0.343416	0.343416	0.997859
7_IL17a- IL22+ % of CD3+	99.435	0.03	NS	NS	NS	NS	0	-0.0344828	0.0689655	0.637248	0.56954	0.550963	0.56954
7_IFNg+ % of IL17a- IL22+ CD3+	99.435	0.061	NS	NS	NS	NS	-0.0344828	0.0344828	0.0344828	0.900445	0.827553	0.949559	0.827553
7_IFNg- % of IL17a- IL22+ CD3+	99.435	0.933	NS	NS	NS	NS	0.0344828	-0.0517241	-0.0344828	0.901027	0.842125	0.945978	0.842125
7_IFNg+ IL17a- IL22+ % of CD3+	99.435	0.002	NS	NS	NS	NS	-0.189655	-0.0689655	-0.0517241	0.86686	0.780466	0.780466	0.780466
7_IFNg- IL17a- IL22+ % of CD3+	99.435	0.028	NS	NS	NS	NS	-0.0344828	0	0.0689655	0.662429	0.570944	0.570944	0.570944
7_IL17a+ IL22+ % of CD3+	99.435	0.001	NS	NS	NS	NS	-0.155172	-0.103448	0.0172414	0.914604	0.899929	0.899929	0.950283
7_IL17a+ IL22- % of CD3+	99.435	0.005	NS	NS	NS	NS	-0.258621	-0.258621	-0.103448	0.374061	0.258171	0.270201	0.70824
7_IL17a- IL22- % of CD3+	99.435	0.959	NS	NS	NS	NS	0.0689655	0.172414	-0.0689655	0.58255	0.408978	0.408978	0.793069
7_Foxp3- Helios+ % of CD3+	99.435	0.022	NS	NS	NS	NS	-0.0689655	-0.0517241	-0.0344828	0.836533	0.760314	0.760314	0.884511
7_Foxp3+ Helios+ % of CD3+	99.435	0.037	NS	NS	NS	NS	0.137931	0.0689655	-0.0862069	0.462052	0.728531	0.318136	0.318136
7_Foxp3+ Helios- % of CD3+	99.435	0.303	NS	NS	NS	NS	-0.137931	0.137931	0.0344828	0.991179	0.989064	0.989064	0.989064
7_Foxp3- Helios- % of CD3+	99.435	0.633	NS	NS	NS	NS	0.172414	0.0344828	-0.0689655	0.827459	0.703208	0.703208	0.703208
7_Helios- IFNg+ % of CD3+	99.435	0.051	NS	NS	NS	NS	-0.103448	-0.206897	0.0862069	0.966412	0.877185	0.877185	0.877185
7_Helios+ IFNg+ % of CD3+	99.435	0.002	NS	NS	NS	NS	-0.12069	-0.172414	-0.0517241	0.561942	0.558805	0.428724	0.558805
7_Helios+ IFNg- % of CD3+	99.435	0.057	NS	NS	NS	NS	0.0689655	-0.224138	-0.0689655	0.284124	0.645382	0.12425	0.167862
7_Helios- IFNg- % of CD3+	99.435	0.884	NS	NS	NS	NS	0.103448	0.396552	0.103448	0.259283	0.314105	0.0825165	0.33156
7_IL17a- Ki67+ % of CD3+	99.435	0.028	NS	NS	NS	NS	-0.103448	-0.172414	-0.0689655	0.364917	0.443837	0.200734	0.378851
7_IL17a+ Ki67+ % of CD3+	99.435	0.002	NS	NS	NS	NS	-0.12069	-0.189655	0.12069	0.642432	0.483741	0.483741	0.807321
7_IL17a+ Ki67- % of CD3+	99.435	0.004	NS	NS	NS	NS	-0.275862	-0.310345	-0.0689655	0.331008	0.177761	0.198385	0.704235
7_IL17a- Ki67- % of CD3+	99.435	0.96	NS	NS	NS	NS	0.0862069	0.224138	0.0172414	0.462052	0.424922	0.310528	0.552387
9_Va7.2+ CD161 % of CD3+	99.435	0.016	OK_nrc	NS	Enriched	Enriched	-0.0517241	0.155172	0.0689655	0.0557444	0.568907	0.0230611	0.00900676
9_IL17a- IFNg+ Va7.2+ CD161 % of CD3+	99.435	0.001	OK_nrc	Decreased	NS	Enriched	-0.310345	-0.0517241	0.155172	0.0765591	0.0139313	0.821604	0.0139313
9_IL17a+ IFNg+ Va7.2+ CD161 % of CD3+	99.435	0	NS	NS	NS	NS	-0.103448	-0.0689655	0.0344828	0.985786	0.952597	0.952597	0.952597
9_IL17a+ IFNg- Va7.2+ CD161 % of CD3+	99.435	0	NS	NS	NS	NS	-0.0517241	0	0.0344828	0.991179	0.996982	0.996982	0.996982
9_IL17a- IFNg- Va7.2+ CD161 % of CD3+	99.435	0.014	OK_nrc	NS	Enriched	Enriched	-0.0517241	0.189655	0.0689655	0.0883486	0.981427	0.0186603	0.0186603
9_IL2- TNFa+ Va7.2+ CD161 % of CD3+	99.435	0.001	NS	NS	NS	NS	-0.0172414	0	0.0689655	0.27975	0.205532	0.453882	0.109678
9_IL2+ TNFa+ Va7.2+ CD161 % of CD3+	99.435	0	NS	NS	NS	NS	-0.327586	-0.155172	0.189655	0.131895	0.0215912	0.359396	0.117333
9_IL2+ TNFa- Va7.2+ CD161 % of CD3+	99.435	0	NS	NS	NS	NS	-0.241379	0.0862069	0.172414	0.403092	0.212824	0.866704	0.212824
9_IL2- TNFa- Va7.2+ CD161 % of CD3+	99.435	0.014	NS	NS	NS	NS	-0.0689655	0.0689655	0.0344828	0.153877	0.946559	0.0409029	0.0409029
9_IL17a- TNFa+ Va7.2+ CD161 % of CD3+	99.435	0.001	NS	NS	NS	NS	-0.189655	0.0344828	0.137931	0.14497	0.040998	0.687488	0.040998
9_IL17a+ TNFa+ Va7.2+ CD161 % of CD3+	99.435	0	NS	NS	NS	NS	-0.0862069	0	0.0862069	0.963936	0.890171	0.890171	0.890171
9_IL17a+ TNFa- Va7.2+ CD161 % of CD3+	99.435	0	NS	NS	NS	NS	-0.0172414	0.0517241	-0.0172414	0.991179	0.962069	0.962069	0.962069
9_IL17a- TNFa- Va7.2+ CD161 % of CD3+	99.435	0.014	NS	NS	NS	NS	-0.12069	0.137931	0.103448	0.141806	0.850267	0.040932	0.040932
9_IFNg- TNFa+ Va7.2+ CD161 % of CD3+	99.435	0	NS	NS	NS	NS	-0.12069	0.155172	0.155172	0.212764	0.142219	0.436123	0.0634683
9_IFNg+ TNFa+ Va7.2+ CD161 % of CD3+	99.435	0.001	NS	NS	NS	NS	-0.310345	-0.137931	0.206897	0.14497	0.0333219	0.693352	0.0689386
9_IFNg+ TNFa- Va7.2+ CD161 % of CD3+	99.435	0.001	OK_nrc	Decreased	NS	Enriched	-0.137931	-0.0689655	0.241379	0.0723187	0.0108031	0.586409	0.0291362
9_IFNg- TNFa- Va7.2+ CD161 % of CD3+	99.435	0.014	NS	NS	NS	NS	-0.0172414	0.12069	0.0517241	0.149882	0.890109	0.0430094	0.0430094
9_IL17a- TNFa+ % of Va7.2+ CD161 CD3+	99.435	0.135	NS	NS	NS	NS	-0.224138	-0.103448	0.0689655	0.331008	0.180472	0.702419	0.169602
9_IL17a+ TNFa+ % of Va7.2+ CD161 CD3+	99.435	0.002	NS	NS	NS	NS	-0.0862069	-0.0344828	0.0517241	0.963936	0.869949	0.869949	0.869949
9_IL17a+ TNFa- % of Va7.2+ CD161 CD3+	99.435	0.005	NS	NS	NS	NS	0.0172414	0.0344828	0.0172414	0.991179	0.946346	0.946346	0.946346
9_IL17a- TNFa- % of Va7.2+ CD161 CD3+	99.435	0.852	NS	NS	NS	NS	0.0689655	0.0344828	-0.155172	0.354524	0.342337	0.342337	0.153859
9_IL17a- IFNg+ % of Va7.2+ CD161 CD3+	99.435	0.137	NS	NS	NS	NS	-0.275862	-0.0517241	0.0862069	0.261561	0.112448	0.762678	0.112448
9_IL17a+ IFNg+ % of Va7.2+ CD161 CD3+	99.435	0.002	NS	NS	NS	NS	-0.0689655	-0.0689655	0.0344828	0.982133	0.968472	0.968472	0.968472
9_IL17a+ IFNg- % of Va7.2+ CD161 CD3+	99.435	0.006	NS	NS	NS	NS	-0.0517241	-0.0517241	0.0689655	0.995849	0.99336	0.99336	0.99336
9_IL17a- IFNg- % of Va7.2+ CD161 CD3+	99.435	0.849	NS	NS	NS	NS	0.172414	0.0862069	-0.103448	0.361534	0.271387	0.629261	0.210858
9_IFNg- TNFa+ % of Va7.2+ CD161 CD3+	99.435	0.04	NS	NS	NS	NS	-0.137931	0.155172	0.172414	0.356002	0.214115	0.707942	0.214115
9_IFNg+ TNFa+ % of Va7.2+ CD161 CD3+	99.435	0.087	NS	NS	NS	NS	-0.241379	-0.103448	0.241379	0.261561	0.0986247	0.609395	0.164333
9_IFNg+ TNFa- % of Va7.2+ CD161 CD3+	99.435	0.052	NS	NS	NS	NS	-0.103448	0.0172414	0.0689655	0.361534	0.21812	0.693591	0.247781
9_IFNg- TNFa- % of Va7.2+ CD161 CD3+	99.435	0.814	NS	NS	NS	NS	0.275862	-0.0517241	-0.12069	0.354524	0.339758	0.471862	0.172507
9_IL2- TNFa+ % of Va7.2+ CD161 CD3+	99.435	0.132	NS	NS	NS	NS	-0.0344828	-0.0517241	0.103448	0.827459	0.693495	0.693495	0.693495
9_IL2+ TNFa+ % of Va7.2+ CD161 CD3+	99.435	0.023	NS	NS	NS	NS	-0.241379	-0.224138	0.155172	0.200675	0.0488091	0.265397	0.265397
9_IL2+ TNFa- % of Va7.2+ CD161 CD3+	99.435	0.029	NS	NS	NS	NS	-0.189655	0.0517241	0.12069	0.331008	0.146365	0.837252	0.146365
9_IL2- TNFa- % of Va7.2+ CD161 CD3+	99.435	0.811	NS	NS	NS	NS	0.0689655	0.0172414	-0.103448	0.315483	0.285188	0.47377	0.127102
10_CD69+ % of Va7.2+ CD161+ CD4- CD8- CD3+	99.435	0.196	NS	NS	NS	NS	-0.0862069	-0.0689655	-0.172414	0.637248	0.482074	0.815683	0.482074
10_CD69+ Va7.2+ CD161+ % of CD4- CD8- CD3+	99.435	0.014	NS	NS	NS	NS	-0.0172414	-0.0344828	-0.12069	0.821259	0.756932	0.790564	0.756932
10_CD69+ Va7.2+ CD161+ CD4- CD8- % of CD3+	99.435	0.001	NS	NS	NS	NS	-0.12069	-0.0689655	-0.12069	0.978315	0.865576	0.865576	0.865576
10_Va7.2+ CD161+ % of CD4- CD8- CD3+	99.435	0.071	NS	NS	NS	NS	-0.172414	0	0.0172414	0.800979	0.670995	0.670995	0.670995
10_Va7.2+ CD161+ CD4- CD8- % of CD3+	99.435	0.006	NS	NS	NS	NS	-0.12069	-0.189655	-0.0517241	0.814458	0.767337	0.787771	0.767337
6_CD25- % of CD4+	99.435	0.941	OK_nrc	Enriched	Enriched	NS	0.293103	0.448276	0.0344828	0.0412117	0.00860151	0.00860151	0.835913
6_CD25+ % of CD4+	99.435	0.053	OK_nrc	Decreased	Decreased	NS	-0.310345	-0.5	-0.0344828	0.0412117	0.00902931	0.00862423	0.800658
6_CD27bright % of CD25- CD4+	99.435	0.607	OK_nrc	NS	NS	Enriched	-0.189655	0.172414	0.431034	0.0184415	0.0547226	0.0929017	0.000621364
6_CD27bright CD25- % of CD4+	99.435	0.574	OK_nrc	Decreased	Enriched	Enriched	-0.293103	0.275862	0.431034	0.0123776	0.0486268	0.0486268	0.000273137
6_CD27dim % of CD25- CD4+	99.435	0.168	OK_nrc	NS	NS	Decreased	0.137931	-0.172414	-0.310345	0.0583229	0.0903695	0.202453	0.0055095
6_CD27dim CD25- % of CD4+	99.435	0.158	OK_nrc	NS	NS	Decreased	0.137931	-0.206897	-0.310345	0.0612908	0.0627115	0.293192	0.00678862
6_CD27- % of CD25- CD4+	99.435	0.22	NS	NS	NS	NS	0.0862069	-0.0862069	-0.396552	0.149882	0.195926	0.195926	0.0270612
6_CD27- CD25- % of CD4+	99.435	0.208	OK_nrc	NS	NS	Decreased	0.172414	0	-0.482759	0.0951001	0.108354	0.302934	0.0146844
6_CXCR3- % of CD25- CD4+	99.435	0.881	NS	NS	NS	NS	0	0.172414	0.448276	0.175944	0.43914	0.139047	0.0451631
6_CXCR3- CD25- % of CD4+	99.435	0.833	NS	NS	NS	NS	0.103448	0.37931	0.37931	0.155079	0.894751	0.0445721	0.0445721
6_CD161+ CCR6+ % of CXCR3- CD25- CD4+	99.435	0.072	NS	NS	NS	NS	-0.310345	-0.241379	-0.172414	0.366766	0.337323	0.223709	0.558696
6_CD161+ CCR6+ CXCR3- % of CD25- CD4+	99.435	0.063	NS	NS	NS	NS	-0.310345	-0.241379	-0.0344828	0.354524	0.22448	0.220699	0.714111
6_CD161+ CCR6+ CXCR3- CD25- % of CD4+	99.435	0.06	NS	NS	NS	NS	-0.310345	-0.241379	-0.0344828	0.361534	0.245041	0.236223	0.702326
6_CD27bright % of CD161+ CCR6+ CXCR3- CD25- CD4+	99.435	0.514	NS	NS	NS	NS	-0.189655	0.0689655	0.241379	0.1568	0.066081	0.732717	0.0580235
6_CD27bright CD161+ CCR6+ % of CXCR3- CD25- CD4+	99.435	0.037	NS	NS	NS	NS	-0.396552	-0.310345	0.0862069	0.612162	0.479164	0.479164	0.74344
6_CD27bright CD161+ CCR6+ CXCR3- % of CD25- CD4+	99.435	0.032	NS	NS	NS	NS	-0.362069	-0.258621	0.12069	0.516137	0.291832	0.291832	0.945469
6_CD27bright CD161+ CCR6+ CXCR3- CD25- % of CD4+	99.435	0.03	NS	NS	NS	NS	-0.362069	-0.258621	0.12069	0.528548	0.291534	0.291534	0.980404
6_CD27dim % of CD161+ CCR6+ CXCR3- CD25- CD4+	99.435	0.226	NS	NS	NS	NS	0.241379	-0.0344828	0.0344828	0.900911	0.951932	0.825969	0.825969
6_CD27dim CD161+ CCR6+ % of CXCR3- CD25- CD4+	99.435	0.015	NS	NS	NS	NS	0	-0.137931	-0.103448	0.854678	0.709416	0.709416	0.709416
6_CD27dim CD161+ CCR6+ CXCR3- % of CD25- CD4+	99.435	0.013	NS	NS	NS	NS	-0.0689655	-0.155172	-0.0517241	0.836533	0.730269	0.730269	0.730269
6_CD27dim CD161+ CCR6+ CXCR3- CD25- % of CD4+	99.435	0.012	NS	NS	NS	NS	0	-0.12069	-0.0689655	0.848628	0.726975	0.726975	0.726975
6_CD27- % of CD161+ CCR6+ CXCR3- CD25- CD4+	99.435	0.245	NS	NS	NS	NS	0.258621	-0.155172	-0.224138	0.248921	0.311341	0.311341	0.0733818
6_CD27- CD161+ CCR6+ % of CXCR3- CD25- CD4+	99.435	0.02	NS	NS	NS	NS	0.0344828	-0.362069	-0.310345	0.29801	0.232255	0.136644	0.503523
6_CD27- CD161+ CCR6+ CXCR3- % of CD25- CD4+	99.435	0.018	NS	NS	NS	NS	-0.0344828	-0.37931	-0.344828	0.356002	0.253678	0.227715	0.624242
6_CD27- CD161+ CCR6+ CXCR3- CD25- % of CD4+	99.435	0.017	NS	NS	NS	NS	-0.0344828	-0.37931	-0.344828	0.354524	0.285793	0.202549	0.542806
6_CD161- CCR6- % of CXCR3- CD25- CD4+	99.435	0.605	NS	NS	NS	NS	-0.0344828	0.275862	0.327586	0.761479	0.988362	0.522283	0.522283
6_CD161- CCR6- CXCR3- % of CD25- CD4+	99.435	0.539	NS	NS	NS	NS	-0.0517241	0.275862	0.310345	0.364917	0.774243	0.227085	0.227085
6_CD161- CCR6- CXCR3- CD25- % of CD4+	99.435	0.51	NS	NS	NS	NS	0	0.275862	0.241379	0.352577	0.90953	0.151017	0.151017
6_CD161- CCR6+ % of CXCR3- CD25- CD4+	99.435	0.078	NS	NS	NS	NS	0.0689655	-0.206897	-0.12069	0.985786	0.890291	0.890291	0.890291
6_CD161- CCR6+ CXCR3- % of CD25- CD4+	99.435	0.069	NS	NS	NS	NS	-0.0344828	-0.206897	-0.0689655	0.991179	0.949861	0.949861	0.949861
6_CD161- CCR6+ CXCR3- CD25- % of CD4+	99.435	0.065	NS	NS	NS	NS	-0.0517241	-0.206897	-0.0689655	0.990413	0.932488	0.932488	0.932488
6_CD161+ CCR6- % of CXCR3- CD25- CD4+	99.435	0.239	NS	NS	NS	NS	0.0689655	-0.172414	-0.413793	0.596963	0.545573	0.545573	0.46589
6_CD161+ CCR6- CXCR3- % of CD25- CD4+	99.435	0.209	NS	NS	NS	NS	0.137931	-0.103448	-0.155172	0.957248	0.975237	0.975237	0.975237
6_CD161+ CCR6- CXCR3- CD25- % of CD4+	99.435	0.198	NS	NS	NS	NS	0.241379	-0.103448	-0.137931	0.862929	0.833871	0.833871	0.833871
6_CXCR3+ % of CD25- CD4+	99.435	0.114	NS	NS	NS	NS	0	-0.172414	-0.448276	0.175944	0.435165	0.140664	0.0450309
6_CXCR3+ CD25- % of CD4+	99.435	0.107	NS	NS	NS	NS	0.0172414	-0.137931	-0.448276	0.180646	0.399893	0.16004	0.0453596
6_CD27bright % of CXCR3+ CD25- CD4+	99.435	0.633	NS	NS	NS	NS	-0.206897	-0.0344828	0.327586	0.473457	0.318134	0.519717	0.495099
6_CD27bright CXCR3+ % of CD25- CD4+	99.435	0.073	NS	NS	NS	NS	-0.103448	-0.206897	-0.241379	0.408808	0.487009	0.426252	0.240042
6_CD27bright CXCR3+ CD25- % of CD4+	99.435	0.069	NS	NS	NS	NS	-0.0689655	-0.189655	-0.241379	0.419366	0.451572	0.451572	0.247413
6_CD27dim % of CXCR3+ CD25- CD4+	99.435	0.17	NS	NS	NS	NS	0.258621	-0.0344828	-0.189655	0.462052	0.234809	0.234809	0.945888
6_CD27dim CXCR3+ % of CD25- CD4+	99.435	0.021	NS	NS	NS	NS	0.224138	-0.0344828	-0.448276	0.14698	0.0572141	0.759105	0.0497541
6_CD27dim CXCR3+ CD25- % of CD4+	99.435	0.02	NS	NS	NS	NS	0.224138	-0.0344828	-0.413793	0.14497	0.0497425	0.790419	0.0475944
6_CD27- % of CXCR3+ CD25- CD4+	99.435	0.185	NS	NS	NS	NS	0.327586	0.0689655	-0.327586	0.794114	0.701256	0.701256	0.701256
6_CD27- CXCR3+ % of CD25- CD4+	99.435	0.019	NS	NS	NS	NS	0.172414	-0.137931	-0.344828	0.354524	0.662718	0.178039	0.21551
6_CD27- CXCR3+ CD25- % of CD4+	99.435	0.018	NS	NS	NS	NS	0.224138	-0.12069	-0.327586	0.349931	0.710048	0.176894	0.18999
6_CD25+ % of CD4+2	99.435	0.053	OK_nrc	Decreased	Decreased	NS	-0.310345	-0.5	-0.0344828	0.0412117	0.00902931	0.00862423	0.800658
6_CXCR3+ % of CD25+ CD4+	99.435	0.117	NS	NS	NS	NS	0.12069	-0.0517241	-0.224138	0.637248	0.58405	0.634614	0.565178
6_CXCR3+ CD25+ % of CD4+	99.435	0.006	NS	NS	NS	NS	-0.103448	-0.37931	-0.224138	0.719479	0.990166	0.46485	0.46485
6_CXCR3- % of CD25+ CD4+	99.435	0.878	NS	NS	NS	NS	-0.12069	0.0517241	0.224138	0.637248	0.590944	0.636877	0.57664
6_CXCR3- CD25+ % of CD4+	99.435	0.047	OK_nrc	Decreased	Decreased	NS	-0.310345	-0.413793	0	0.022285	0.00366071	0.00366071	0.887158
6_CD161+ CCR6+ % of CXCR3- CD25+ CD4+	99.435	0.09	NS	NS	NS	NS	-0.0862069	-0.103448	-0.0344828	0.801533	0.882563	0.638224	0.638224
6_CD161+ CCR6+ CXCR3- % of CD25+ CD4+	99.435	0.079	NS	NS	NS	NS	-0.0862069	-0.103448	-0.0344828	0.709708	0.797411	0.534798	0.534798
6_CD161+ CCR6+ CXCR3- CD25+ % of CD4+	99.435	0.004	NS	NS	NS	NS	-0.241379	-0.137931	-0.0689655	0.612162	0.504157	0.501135	0.504157
6_CD161+ CCR6- % of CXCR3- CD25+ CD4+	99.435	0.173	NS	NS	NS	NS	0	-0.189655	-0.0344828	0.821259	0.695564	0.90898	0.695564
6_CD161+ CCR6- CXCR3- % of CD25+ CD4+	99.435	0.155	NS	NS	NS	NS	0.0344828	-0.137931	0	0.826215	0.678832	0.948217	0.678832
6_CD161+ CCR6- CXCR3- CD25+ % of CD4+	99.435	0.007	NS	NS	NS	NS	-0.12069	-0.224138	0.0517241	0.43769	0.279708	0.279708	0.789052
6_CD161- CCR6+ % of CXCR3- CD25+ CD4+	99.435	0.116	NS	NS	NS	NS	0.103448	-0.224138	-0.155172	0.331008	0.321819	0.321819	0.130847
6_CD161- CCR6+ CXCR3- % of CD25+ CD4+	99.435	0.102	NS	NS	NS	NS	0.155172	-0.241379	-0.224138	0.354524	0.370865	0.370865	0.170528
6_CD161- CCR6+ CXCR3- CD25+ % of CD4+	99.435	0.006	NS	NS	NS	NS	0.0689655	-0.344828	-0.189655	0.389246	0.965423	0.183187	0.183187
6_CD161- CCR6- % of CXCR3- CD25+ CD4+	99.435	0.616	NS	NS	NS	NS	-0.0689655	0.155172	0.189655	0.503525	0.490695	0.490695	0.344168
6_CD161- CCR6- CXCR3- % of CD25+ CD4+	99.435	0.542	NS	NS	NS	NS	-0.0689655	0.137931	0.293103	0.354524	0.360257	0.360257	0.169371
6_CD161- CCR6- CXCR3- CD25+ % of CD4+	99.435	0.03	NS	NS	NS	NS	-0.155172	-0.155172	0.137931	0.284124	0.116166	0.222943	0.52704
0_ TCRgd+ % of CD3+	99.435	0.067	NS	NS	NS	NS	0.0689655	0.0517241	-0.310345	0.462052	0.829703	0.272789	0.272789
0_IL17a- IFNg+ TCRgd+ % ofCD3+	99.435	0.017	NS	NS	NS	NS	-0.275862	-0.155172	0.172414	0.153877	0.0352954	0.139728	0.398403
0_IL17a+ IFNg+ TCRgd+ % of CD3+	99.435	0	NS	NS	NS	NS	-0.0517241	0.103448	0.0172414	0.943348	0.781408	0.781408	0.781408
0_IL17a+ IFNg- TCRgd+ %_of_CD3+	99.435	0.001	OK_nrc	Enriched	NS	Decreased	0.0689655	0.0689655	-0.0862069	0.0737881	0.0148384	0.539277	0.0393847
0_IL17a- IFNg- TCRgd+ % of CD3+	99.435	0.05	NS	NS	NS	NS	0.172414	0.0517241	-0.344828	0.266244	0.300482	0.300482	0.086332
0_IL17a- IFNg+ % of TCRgd+ CD3+	99.435	0.273	NS	NS	NS	NS	-0.310345	-0.12069	0.241379	0.203188	0.0527569	0.383574	0.204314
0_IL17a+ IFNg+ % of TCRgd+ CD3+	99.435	0.004	NS	NS	NS	NS	-0.0862069	0.0344828	0	0.905888	0.873243	0.873243	0.873243
0_IL17a+ IFNg- % of TCRgd+ CD3+	99.435	0.015	NS	NS	NS	NS	0.0862069	0.0862069	0	0.203301	0.0775865	0.644399	0.114324
0_IL17a- IFNg- % of TCRgd+ CD3+	99.435	0.701	NS	NS	NS	NS	0.206897	0.137931	-0.258621	0.27975	0.101512	0.421748	0.287722
0_IL17a- IL22+ TCRgd+ % of CD3+	99.435	0.003	NS	NS	NS	NS	0.0344828	-0.0689655	-0.172414	0.480677	0.454997	0.318771	0.454997
0_IL17a+ IL22+ TCRgd+ % of CD3+	99.435	0	NS	NS	NS	NS	0.0344828	0	-0.189655	0.95897	0.999353	0.999353	0.999353
0_IL17a+ IL22- TCRgd+ % of CD3+	99.435	0.001	NS	NS	NS	NS	0.0517241	-0.0689655	0.0344828	0.436349	0.298509	0.626517	0.359606
0_IL17a- IL22- TCRgd+ % of CD3+	99.435	0.063	NS	NS	NS	NS	0.155172	0.0689655	-0.275862	0.477934	0.855849	0.278611	0.278611
0_IL17a- IL22+ % of TCRgd+ CD3+	99.435	0.056	NS	NS	NS	NS	-0.0344828	-0.0344828	0.103448	0.612162	0.522015	0.521534	0.661907
0_IL17a+ IL22+ % of TCRgd+ CD3+	99.435	0.003	NS	NS	NS	NS	0.0344828	-0.0344828	-0.0344828	0.905352	0.840142	0.840142	0.840142
0_IL17a+ IL22- % of TCRgd+ CD3+	99.435	0.017	NS	NS	NS	NS	0	0.0689655	0.0689655	0.713097	0.60699	0.60699	0.743294
0_IL17a- IL22- % of TCRgd+ CD3+	99.435	0.919	NS	NS	NS	NS	-0.0517241	0.0517241	-0.0172414	0.800979	0.821267	0.682417	0.682417
1_CD3+ % of PBMCs	99.435	0.566	NS	NS	NS	NS	-0.103448	0.0689655	0.103448	0.237194	0.178476	0.475425	0.074237
1_CD4+ CD8- % of CD3+	99.435	0.607	OK_nrc	Decreased	NS	Enriched	-0.362069	0.0862069	0.413793	0.0422335	0.0338178	0.339946	0.00416473
1_CD4- CD8+ % of CD3+	99.435	0.327	OK_nrc	Enriched	NS	Decreased	0.293103	-0.137931	-0.275862	0.0883486	0.0358531	0.626798	0.0194267
1_CD4- CD8- % of CD3+	99.435	0.041	OK_nrc	NS	Decreased	Decreased	0.172414	-0.206897	-0.344828	0.0208715	0.12104	0.0480594	0.000832197
1_CD4+ CD8+ % of CD3+	99.435	0.02	NS	NS	NS	NS	0.344828	-0.0689655	-0.275862	0.261561	0.179917	0.570511	0.103
1_CD4+ CD8+ % of PBMCs	99.435	0.011	NS	NS	NS	NS	0.241379	0.0517241	-0.172414	0.354524	0.216655	0.756009	0.216655
1_CD4+ CD8- % of PBMCs	99.435	0.345	OK_nc	Decreased	NS	Enriched	-0.344828	0.12069	0.275862	0.053749	0.0389923	0.357803	0.00573097
1_CD4- CD8+ % of PBMCs	99.435	0.186	NS	NS	NS	NS	0.155172	0.0344828	0	0.911185	0.784238	0.784238	0.784238
1_CD4- CD8- % of PBMCs	99.435	0.024	NS	NS	NS	NS	0.0172414	-0.0172414	-0.206897	0.14497	0.733288	0.0503934	0.041216
Monocyetes % of viable	99.435	0.182	OK_nrc	NS	Decreased	Decreased	0	-0.172414	-0.310345	0.0208715	0.115399	0.0493858	0.000800805
1_CD4bright CD8dim % of CD4+ CD8+ CD3+	99.435	0.418	NS	NS	NS	NS	-0.0172414	-0.0344828	0.0517241	0.95897	0.854155	0.854155	0.854155
1_CD4dim CD8bright % of CD4+ CD8+ CD3+	99.435	0.577	NS	NS	NS	NS	0.0172414	0.0689655	-0.0689655	0.95897	0.840295	0.840295	0.840295
1_CD4bright CD8dim CD4+ CD8+ % of CD3+	99.435	0.011	NS	NS	NS	NS	0.155172	-0.103448	-0.275862	0.221429	0.285757	0.30037	0.0586888
1_CD4dim CD8bright CD4+ CD8+ % of CD3+	99.435	0.009	NS	NS	NS	NS	0.258621	0.103448	-0.103448	0.637248	0.529345	0.73068	0.529345
1_CD4bright CD8dim CD4+ CD8+ CD3+ % of PBMCs	99.435	0.006	NS	NS	NS	NS	0.206897	-0.103448	-0.155172	0.14497	0.0573016	0.701284	0.0425908
1_CD4dim CD8bright CD4+ CD8+ CD3+ % of PBMCs	99.435	0.005	NS	NS	NS	NS	0.327586	0.258621	0.0172414	0.709708	0.541754	0.541754	0.821616
1_CD19+ % of PBMCs	99.435	0.095	OK_nrc	NS	NS	Enriched	-0.224138	0.206897	0.413793	0.0737881	0.0825454	0.272447	0.0088194
1_ CD11c+ CD14+ % of CD3- CD19-	99.435	0.514	NS	NS	NS	NS	-0.103448	-0.310345	-0.0344828	0.12261	0.970023	0.0266094	0.0266094
1_CD11c+ CD14+ CD3- CD19- % of PBMCs	99.435	0.188	OK_nrc	NS	NS	Decreased	0	-0.172414	-0.344828	0.0208715	0.0977871	0.0614141	0.000820454
2_CD25higfh CD127low % of CD4+	99.435	0.027	NS	NS	NS	NS	-0.0172414	-0.275862	-0.275862	0.800979	0.677114	0.677114	0.677114
2_FoxP3+ % of CD25high CD127low CD4+	99.435	0.784	NS	NS	NS	NS	0.0172414	0	-0.0172414	0.473457	0.306255	0.459574	0.459574
2_FoxP3- % of CD25high CD127low CD4+	99.435	0.159	NS	NS	NS	NS	0.0344828	0.0344828	0	0.991179	0.963217	0.963217	0.963217
2_FoxP3- CD45RA+ % of CD25high CD127 low CD4+	99.435	0.034	NS	NS	NS	NS	0	0.224138	-0.0517241	0.95897	0.828478	0.828478	0.828478
2_FoxP3+ CD45RA+ % of CD25high CD127 low CD4+	99.435	0.108	NS	NS	NS	NS	0.206897	0.241379	0.241379	0.528548	0.319607	0.319607	0.848587
2_FoxP3+ CD45RA- % of CD25high CD127 low CD4+	99.435	0.673	NS	NS	NS	NS	0.103448	-0.0517241	-0.224138	0.757835	0.606258	0.606258	0.606258
2_FoxP3- CD45RA+ CD25high CD127 low % of CD4+	99.435	0.001	NS	NS	NS	NS	-0.12069	-0.0689655	-0.12069	0.77508	0.972576	0.534912	0.534912
2_FoxP3+ CD45RA+ CD25high CD127 low % of CD4+	99.435	0.003	NS	NS	NS	NS	0.12069	-0.0689655	0.137931	0.88325	0.705436	0.705436	0.705436
2_FoxP3+ CD45RA- CD25high CD127 low % of CD4+	99.435	0.02	NS	NS	NS	NS	-0.0172414	-0.224138	-0.344828	0.827459	0.976578	0.659812	0.659812
2_FoxP3- CD39+ % of CD25high CD127low CD4+	99.435	0.073	NS	NS	NS	NS	0.172414	-0.0689655	-0.189655	0.92184	0.775157	0.775157	0.775157
2_FoxP3+ CD39+ % of CD25high CD127low CD4+	99.435	0.465	NS	NS	NS	NS	0.12069	0.0517241	-0.0344828	0.709708	0.588892	0.588892	0.588892
2_FoxP3+ CD39- % of CD25high CD127low CD4+	99.435	0.317	NS	NS	NS	NS	-0.155172	0.0689655	0.172414	0.709708	0.634909	0.634909	0.634909
2_FoxP3- CD39+ CD25high CD127low % of CD4+	99.435	0.002	NS	NS	NS	NS	0.12069	-0.172414	-0.448276	0.433427	0.850428	0.244404	0.244404
2_FoxP3+ CD39+ CD25high CD127low % of CD4+	99.435	0.013	NS	NS	NS	NS	0.206897	-0.0172414	-0.293103	0.354524	0.460356	0.366396	0.175895
2_FoxP3+ CD39- CD25high CD127low % of CD4+	99.435	0.01	NS	NS	NS	NS	-0.0689655	-0.155172	-0.0862069	0.957248	0.815723	0.815723	0.815723
2_FoxP3- CD31+ % of CD25high CD127low CD4+	99.435	0.008	NS	NS	NS	NS	-0.0344828	0.0517241	-0.0172414	0.351622	0.188247	0.219148	0.706604
2_FoxP3+ CD31+ % of CD25high CD127low CD4+	99.435	0.055	NS	NS	NS	NS	0.0344828	0.0172414	-0.0689655	0.666235	0.866817	0.459284	0.459284
2_FoxP3+ CD31- % of CD25high CD127low CD4+	99.435	0.727	NS	NS	NS	NS	0.103448	0.0862069	0.0689655	0.743474	0.637953	0.637953	0.637953
2_FoxP3+ CD31- CD25high CD127low % of CD4+	99.435	0.021	NS	NS	NS	NS	0.0517241	-0.189655	-0.206897	0.800979	0.955853	0.594343	0.594343
2_FoxP3- CD31+ CD25high CD127low % of CD4+	99.435	0	NS	NS	NS	NS	-0.0517241	-0.0689655	-0.0517241	0.361993	0.234698	0.234698	0.771992
2_FoxP3+ CD31+ CD25high CD127low % of CD4+	99.435	0.002	NS	NS	NS	NS	-0.172414	-0.206897	-0.155172	0.691695	0.728362	0.591055	0.591055
2_CD39+ CD45RA- % of CD25high CD127low CD4+	99.435	0.491	NS	NS	NS	NS	0.12069	-0.224138	-0.12069	0.930342	0.907167	0.99111	0.907167
2_CD39+ CD45RA+ % of CD25high CD127low CD4+	99.435	0.047	NS	NS	NS	NS	0.310345	0.12069	0.224138	0.248921	0.0798435	0.0798435	0.92845
2_CD39- CD45RA+ % of CD25high CD127low CD4+	99.435	0.095	NS	NS	NS	NS	-0.103448	0.155172	0.275862	0.901027	0.839019	0.839019	0.839019
2_CD39- CD45RA+ CD25high CD127low % of CD4+	99.435	0.003	NS	NS	NS	NS	-0.103448	-0.0517241	0.224138	0.966522	0.84763	0.84763	0.84763
2_CD39+ CD45RA- CD25high CD127low % of CD4+	99.435	0.014	NS	NS	NS	NS	0.0517241	-0.189655	-0.293103	0.351622	0.687511	0.203674	0.17776
2_CD39+ CD45RA+ CD25high CD127low % of CD4+	99.435	0.001	NS	NS	NS	NS	0.327586	0.0517241	-0.0689655	0.364051	0.208649	0.541699	0.361829
2_CD39- CD31+ % of CD25high CD127low CD4+	99.435	0.029	NS	NS	NS	NS	0	-0.206897	-0.0344828	0.637248	0.722663	0.516473	0.516473
2_CD39+ CD31- % of CD25high CD127low CD4+	99.435	0.5	NS	NS	NS	NS	0.293103	0.0172414	-0.155172	0.642432	0.567332	0.567332	0.567332
2_CD39+ CD31+ % of CD25high CD127low CD4+	99.435	0.038	NS	NS	NS	NS	-0.0517241	0.0172414	0.172414	0.854622	0.759374	0.759374	0.945188
2_CD39+ CD31- CD25high CD127low % of CD4+	99.435	0.014	NS	NS	NS	NS	0.137931	-0.189655	-0.344828	0.284124	0.473002	0.243522	0.107528
2_CD39- CD31+ CD25high CD127low % of CD4+	99.435	0.002	NS	NS	NS	NS	-0.241379	-0.206897	-0.137931	0.693263	0.952773	0.447119	0.447119
2_CD39+ CD31+ CD25high CD127low % of CD4+	99.435	0.001	NS	NS	NS	NS	0	-0.0172414	-0.0862069	0.695071	0.688417	0.631409	0.631409
2_CD31+ CD45RA- % of -CD25high CD127low CD4+	99.435	0.044	NS	NS	NS	NS	0.137931	-0.189655	-0.172414	0.351878	0.757556	0.195465	0.195465
2_CD31+ CD45RA+ % of -CD25high CD127low CD4+	99.435	0.021	NS	NS	NS	NS	-0.103448	0.0517241	0	0.96173	0.972595	0.972595	0.972595
2_CD31- CD45RA+ % of -CD25high CD127low CD4+	99.435	0.119	NS	NS	NS	NS	0.0689655	0.155172	0.241379	0.58255	0.315507	0.315507	0.973662
2_CD31+ CD45RA- CD25high CD127low % of CD4+	99.435	0.002	NS	NS	NS	NS	0.0689655	-0.206897	-0.206897	0.354524	0.533726	0.167931	0.295486
2_CD31- CD45RA+ CD25high CD127low % of CD4+	99.435	0.003	NS	NS	NS	NS	-0.0172414	0.0344828	0.0344828	0.902569	0.85821	0.938167	0.85821
2_CD31+ CD45RA+ CD25high CD127low % of CD4+	99.435	0	NS	NS	NS	NS	-0.0689655	-0.12069	-0.0344828	0.906726	0.995653	0.842274	0.842274
3_CD4high % of PBMCs	99.435	0.357	NS	NS	NS	NS	-0.275862	-0.137931	0.275862	0.107013	0.0181635	0.394156	0.0865261
3_HLA-DR+ % of CD4dim/-	99.435	0.469	NS	NS	NS	NS	-0.103448	0	0.172414	0.989218	0.926026	0.926026	0.926026
3_HLA-DR+ CD4dim/- % of PBMCs	99.435	0.31	NS	NS	NS	NS	-0.0689655	0.172414	0.0344828	0.716208	0.657524	0.711352	0.657524
3_CD14- CD16- % of HLA-DR+ CD4dim/-	99.435	0.407	OK_nrc	Decreased	NS	Enriched	-0.103448	0.241379	0.344828	0.0123776	0.0252984	0.111825	0.000291242
3_CD14- CD16- HLA-DR+ % of CD4dim/-	99.435	0.177	OK_nrc	NS	Enriched	Enriched	-0.172414	0.206897	0.517241	0.0129516	0.0858463	0.0394541	0.00033532
3_CD14- CD16- HLA-DR+ CD4dim/- % of PBMCs	99.435	0.113	OK_nrc	NS	Enriched	Enriched	-0.103448	0.224138	0.344828	0.0583229	0.390012	0.0413227	0.00725805
3_CD11c+ % of CD14- CD16- HLA-DR+ CD4dim/-	99.435	0.112	NS	NS	NS	NS	0.310345	-0.0689655	-0.37931	0.267893	0.0913696	0.378163	0.291616
3_CD11c+ CD14- CD16- % of HLA-DR+ CD4dim/-	99.435	0.04	NS	NS	NS	NS	0.0689655	0.0689655	-0.206897	0.354524	0.206617	0.206311	0.726886
3_CD11c+ CD14- CD16- HLA-DR+ % of CD4dim/-	99.435	0.017	NS	NS	NS	NS	0.0689655	0.155172	0.0689655	0.237493	0.116904	0.086793	0.654639
3_CD11c+ CD14- CD16- HLA-DR+ CD4dim/- % of PBCMs	99.435	0.011	NS	NS	NS	NS	0.224138	0.206897	-0.0689655	0.153877	0.0389806	0.0389806	0.915399
3_CD123+ % of CD14- CD16- HLA-DR+ CD4dim/-	99.435	0.029	OK_nrc	Enriched	NS	Decreased	0.241379	-0.0344828	-0.396552	0.0412117	0.0130473	0.630099	0.00617672
3_CD123+ CD14- CD16- % of HLA-DR+ CD4dim/-	99.435	0.011	NS	NS	NS	NS	0.241379	0.12069	-0.206897	0.29801	0.141711	0.643014	0.190872
3_CD123+ CD14- CD16- HLA-DR+ % of CD4dim/-	99.435	0.005	NS	NS	NS	NS	0.206897	0	-0.137931	0.220601	0.0565588	0.238075	0.238075
3_CD123+ CD14- CD16- HLA-DR+ CD4dim/- % of PBCMs	99.435	0.003	NS	NS	NS	NS	0.327586	0.206897	-0.172414	0.153789	0.0285176	0.207138	0.207138
3_HLA-DR- % of CD4dim/-	99.435	0.525	NS	NS	NS	NS	0.103448	0	-0.172414	0.989218	0.926026	0.926026	0.926026
3_HLA-DR-CD4dim/- % of PBMCs	99.435	0.327	NS	NS	NS	NS	0.310345	0.0689655	-0.224138	0.354524	0.180023	0.613267	0.256621
3_HLA-DR+ CD16+/HLA-DR- CD16- % of PBMCs	99.435	0.912	NS	NS	NS	NS	-0.155172	0.137931	0.155172	0.237719	0.129136	0.641331	0.0912899
3_CD14low CD16+ % of HLA-DR+ CD16+/HLA-DR- CD16-	99.435	0.01	NS	NS	NS	NS	0.0689655	0.12069	0.0344828	0.780875	0.626031	0.626031	0.626031
3_CD14low CD16+ HLA-DR+ CD16+/HLA-DR- CD16-% of PBMCs	99.435	0.009	NS	NS	NS	NS	0	0.103448	0.0344828	0.821259	0.717018	0.717018	0.717018
3_CD14lhi CD16+ % of HLA-DR+ CD16+/HLA-DR- CD16-	99.435	0.022	NS	NS	NS	NS	0.103448	0.0344828	0.0517241	0.473457	0.847339	0.269031	0.269031
3_CD14lhi CD16+ HLA-DR+ CD16+/HLA-DR- CD16-% of PBMCs	99.435	0.02	NS	NS	NS	NS	0.103448	0.0689655	0.0689655	0.480677	0.916671	0.252802	0.252802
3_CD14lhi CD16- % of HLA-DR+ CD16+/HLA-DR- CD16-	99.435	0.218	OK_nrc	NS	NS	Decreased	-0.137931	-0.206897	-0.172414	0.0951001	0.477977	0.0572472	0.0174911
3_CD14lhi CD16- HLA-DR+ CD16+/HLA-DR- CD16-% of PBMCs	99.435	0.201	NS	NS	NS	NS	-0.137931	-0.206897	-0.206897	0.14497	0.582963	0.0678363	0.0338411
4_CD56dim CD16 high % of CD56+ CD3-	99.435	0.342	NS	NS	NS	NS	-0.551724	-0.137931	0.362069	0.155079	0.0453001	0.612135	0.0811908
4_CD56dim CD16high CD56+ CD3- % of PBMCs	99.435	0.034	NS	NS	NS	NS	-0.258621	-0.0689655	-0.0172414	0.29801	0.890075	0.11912	0.11912
4_CD56dim CD16- % of CD3-	99.435	0.547	OK_nrc	Enriched	NS	Decreased	0.413793	0.0689655	-0.482759	0.0223955	0.00510469	0.697278	0.00320683
4_CD56dim CD16- CD3- % of PBMCs	99.435	0.053	OK_nrc	Enriched	NS	Decreased	0.482759	-0.137931	-0.551724	0.0169706	0.00445983	0.574161	0.0015126
4_CD56 high CD16- % of CD56+ CD3-	99.435	0.101	NS	NS	NS	NS	0	0.241379	0.241379	0.12261	0.403058	0.0895402	0.0228303
4_CD56 high CD3- % of PBMCs	99.435	0.009	NS	NS	NS	NS	0.275862	0.172414	-0.0517241	0.612162	0.433454	0.433454	0.798418
4_CD56+ CD3+ % of PBMCs	99.435	0.07	NS	NS	NS	NS	0.0689655	-0.275862	-0.310345	0.237194	0.179957	0.480599	0.076616
4_CD8- CD4+ % of CD56+ CD3+	99.435	0.182	NS	NS	NS	NS	0.103448	0.0689655	-0.0689655	0.528548	0.301664	0.301664	0.905056
4_CD8- CD4+ CD56+ CD3+ % of PBMCs	99.435	0.018	NS	NS	NS	NS	0	-0.0689655	-0.362069	0.541387	0.32445	0.930589	0.32445
4_CD8+ CD4+ % of CD56+ CD3+	99.435	0.054	NS	NS	NS	NS	0.0689655	-0.12069	-0.0689655	0.836533	0.781882	0.781882	0.781882
4_CD8+ CD4+ CD56+ CD3+ % of PBMCs	99.435	0.004	NS	NS	NS	NS	0.206897	-0.0862069	-0.310345	0.123402	0.179455	0.179455	0.0185114
4_CD8+ CD4- % of CD56+ CD3+	99.435	0.613	NS	NS	NS	NS	-0.224138	0.0344828	0.12069	0.800979	0.627482	0.627482	0.627482
4_CD8+ CD4- CD56+ CD3+ % of PBMCs	99.435	0.04	OK_nrc	NS	NS	Decreased	0.0689655	-0.155172	-0.293103	0.0883486	0.0642777	0.421452	0.0151748
4_CD8- CD4- % of CD56+ CD3+	99.435	0.145	NS	NS	NS	NS	-0.137931	-0.137931	0.0172414	0.501943	0.439737	0.339735	0.439737
4_CD8- CD4- CD56+ CD3+ % of PBMCs	99.435	0.007	OK_nrc	NS	Decreased	Decreased	0.0517241	-0.206897	-0.206897	0.0412117	0.835691	0.00729455	0.00705641
4_TCRgd+ % of CD4- CD8- CD3+	99.435	0.45	OK_nrc	NS	NS	Decreased	0.155172	-0.206897	-0.396552	0.0951001	0.417871	0.0699674	0.0164687
4_TCRgd+ CD4- CD8- % of CD3+	99.435	0.02	OK_nrc	NS	Decreased	Decreased	0.293103	-0.189655	-0.482759	0.00815168	0.133162	0.0140096	0.000161637
4_CD56high CD16- % of CD3-	99.435	0.026	NS	NS	NS	NS	0.12069	0.0517241	0.0689655	0.906726	0.907118	0.907118	0.907118
4_CD56dim CD16- % of CD3-.1	99.435	0.145	OK_nrc	Enriched	NS	Decreased	0.655172	-0.275862	-0.517241	0.000114049	4.70177e-05	0.574112	9.17843e-06
4_CD56high CD16+ % of CD3-	99.435	0.009	NS	NS	NS	NS	-0.206897	0	0.224138	0.547478	0.298735	0.946507	0.298735
4_CD56dim CD16+ % of CD3-	99.435	0.208	NS	NS	NS	NS	0	-0.137931	-0.0689655	0.155079	0.824841	0.0503031	0.0503031
4_CD56- CD16+ % of CD3-	99.435	0.055	NS	NS	NS	NS	0.0862069	0.0689655	-0.0172414	0.719479	0.562851	0.562851	0.562851
4_CD56high CD16- CD3- % of PBMCs	99.435	0.026	NS	NS	NS	NS	0.12069	0.0517241	0.0689655	0.906726	0.907118	0.907118	0.907118
4_CD56dim CD16- CD3- % of PBMCs2	99.435	0.145	OK_nrc	Enriched	NS	Decreased	0.655172	-0.275862	-0.517241	0.000114049	4.70177e-05	0.574112	9.17843e-06
4_CD56high CD16+ CD3- % of PBMCs	99.435	0.009	NS	NS	NS	NS	-0.206897	0	0.224138	0.547478	0.298735	0.946507	0.298735
4_CD56dim CD16+ CD3- % of PBMCs	99.435	0.208	NS	NS	NS	NS	0	-0.137931	-0.0689655	0.155079	0.824841	0.0503031	0.0503031
4_CD56- CD16+ CD3- % of PBMCs	99.435	0.055	NS	NS	NS	NS	0.0862069	0.0689655	-0.0172414	0.719479	0.562851	0.562851	0.562851
8_GMCSF- IL-2+ % of IL-17+ CD3+	99.435	0.094	NS	NS	NS	NS	0	-0.137931	-0.0172414	0.780875	0.665317	0.665317	0.665317
8_GMCSF+ IL-2+ % of IL-17+ CD3+	99.435	0.027	NS	NS	NS	NS	-0.258621	-0.137931	0.0689655	0.462052	0.289939	0.465153	0.465153
8_GMCSF+ IL-2- % of IL-17+ CD3+	99.435	0.031	NS	NS	NS	NS	-0.0344828	-0.0172414	-0.0344828	0.693659	0.489091	0.873074	0.489091
8_GMCSF- IL-2- % of IL-17+ CD3+	99.435	0.842	NS	NS	NS	NS	0.172414	0.275862	0	0.821259	0.659295	0.659295	0.659295
8_IL-10- IL-2+ % of IL-17+ CD3+	99.435	0.102	NS	NS	NS	NS	-0.206897	-0.12069	0.0689655	0.848628	0.695076	0.695076	0.695076
8_IL-10+ IL-2+ % of IL-17+ CD3+	99.435	0.018	NS	NS	NS	NS	-0.12069	-0.0344828	0.0172414	0.810007	0.725908	0.725908	0.725908
8_IL-10+ IL-2- % of IL-17+ CD3+	99.435	0.087	NS	NS	NS	NS	0.172414	0.172414	-0.0517241	0.800979	0.734663	0.734663	0.776492
8_IL-10- IL-2- % of IL-17+ CD3+	99.435	0.787	NS	NS	NS	NS	0	0.12069	0.0689655	0.364051	0.755627	0.215093	0.215093
8_TNFa- IL-5+ % of IL-17+ CD3+	99.435	0.183	NS	NS	NS	NS	0.0862069	-0.172414	-0.103448	0.989218	0.947001	0.947001	0.947001
8_TNFa+ IL-5+ % of IL-17+ CD3+	99.435	0.093	NS	NS	NS	NS	-0.189655	0.0862069	0.189655	0.416543	0.444687	0.444687	0.243917
8_TNFa+ IL-5- % of IL-17+ CD3+	99.435	0.152	NS	NS	NS	NS	-0.258621	-0.103448	0.275862	0.331008	0.21446	0.663257	0.154519
8_TNFa- IL-5- % of IL-17+ CD3+	99.435	0.566	NS	NS	NS	NS	0.172414	0.0517241	-0.258621	0.669175	0.579536	0.706728	0.579536
8_TNFa- IL-2+ % of IL-17+ CD3+	99.435	0.042	NS	NS	NS	NS	0.0172414	-0.189655	-0.137931	0.354524	0.148087	0.148087	0.982473
8_TNFa+ IL-2+ % of IL-17+ CD3+	99.435	0.076	NS	NS	NS	NS	-0.241379	-0.189655	0.103448	0.728497	0.529326	0.927899	0.529326
8_TNFa+ IL-2- % of IL-17+ CD3+	99.435	0.183	OK_nrc	NS	NS	Enriched	-0.12069	0.0862069	0.275862	0.0688181	0.154717	0.16142	0.00687484
8_TNFa- IL-2- % of IL-17+ CD3+	99.435	0.693	NS	NS	NS	NS	0.206897	0.0517241	-0.155172	0.389246	0.221165	0.855554	0.221165
8_GMCSF- IL-2+ % of IL-17- CD3+	99.435	0.034	NS	NS	NS	NS	-0.0689655	-0.103448	0.0689655	0.162199	0.0366793	0.245597	0.263855
8_GMCSF+ IL-2+ % of IL-17- CD3+	99.435	0.006	NS	NS	NS	NS	-0.0862069	0.0862069	0.206897	0.77508	0.672894	0.672894	0.672894
8_GMCSF+ IL-2- % of IL-17- CD3+	99.435	0.018	NS	NS	NS	NS	0.0517241	0	0.103448	0.637248	0.658826	0.57125	0.57125
8_GMCSF- IL-2- % of IL-17- CD3+	99.435	0.936	NS	NS	NS	NS	0.0689655	0.0689655	0	0.541387	0.396774	0.559415	0.544581
8_IL-10- IL-2+ % of IL-17- CD3+	99.435	0.043	NS	NS	NS	NS	-0.0689655	-0.0172414	0.0689655	0.258322	0.088335	0.532983	0.182799
8_IL-10+ IL-2+ % of IL-17- CD3+	99.435	0.002	NS	NS	NS	NS	-0.275862	-0.0172414	0.12069	0.190474	0.0818214	0.682853	0.0665399
8_IL-10+ IL-2- % of IL-17- CD3+	99.435	0.035	NS	NS	NS	NS	-0.0344828	0.241379	0.103448	0.836533	0.711019	0.711019	0.711019
8_IL-10- IL-2- % of IL-17- CD3+	99.435	0.914	NS	NS	NS	NS	0.0344828	0.0689655	-0.0517241	0.258322	0.112682	0.751821	0.120639
8_TNFa- IL-5+ % of IL-17- CD3+	99.435	0.264	NS	NS	NS	NS	0.137931	0.137931	0.0172414	0.354524	0.171989	0.381022	0.381022
8_TNFa+ IL-5+ % of IL-17- CD3+	99.435	0.058	OK_nrc	Decreased	NS	Enriched	-0.344828	0.0689655	0.224138	0.0688181	0.0291732	0.523772	0.0107393
8_TNFa+ IL-5- % of IL-17- CD3+	99.435	0.094	NS	NS	NS	NS	-0.413793	-0.103448	0.172414	0.155124	0.0342932	0.356352	0.173471
8_TNFa- IL-5- % of IL-17- CD3+	99.435	0.578	NS	NS	NS	NS	0.310345	0.0689655	-0.12069	0.27975	0.129786	0.777791	0.129786
8_TNFa- IL-2+ % of IL-17- CD3+	99.435	0.02	NS	NS	NS	NS	-0.12069	-0.0862069	0	0.248921	0.113507	0.112132	0.750946
8_TNFa+ IL-2+ % of IL-17- CD3+	99.435	0.026	NS	NS	NS	NS	-0.137931	0.0344828	0.137931	0.354524	0.150559	0.964325	0.150559
8_TNFa+ IL-2- % of IL-17- CD3+	99.435	0.138	OK_nrc	Decreased	NS	Enriched	-0.413793	-0.0862069	0.172414	0.0883486	0.0187168	0.69086	0.0314636
8_TNFa- IL-2- % of IL-17- CD3+	99.435	0.81	OK_nrc	Enriched	NS	Decreased	0.448276	0.0517241	-0.103448	0.0583229	0.00982829	0.652644	0.0204591
8_TNFa- IL-2- IL-17+ % of CD3+	99.435	0.003	NS	NS	NS	NS	-0.0517241	-0.103448	0.0172414	0.809067	0.664478	0.910718	0.664478
8_TNFa+ IL-2- IL-17+ % of CD3+	99.435	0.001	NS	NS	NS	NS	-0.241379	0.0344828	0.172414	0.157537	0.0382968	0.996523	0.0382968
8_TNFa+ IL-2+ IL-17+ % of CD3+	99.435	0	NS	NS	NS	NS	-0.275862	-0.189655	0.172414	0.612162	0.343575	0.990647	0.343575
8_TNFa- IL-2+ IL-17+ % of CD3+	99.435	0	NS	NS	NS	NS	-0.137931	-0.293103	-0.224138	0.642432	0.427615	0.427615	0.90335
8_TNFa- IL-5- IL-17+ % of CD3+	99.435	0.003	NS	NS	NS	NS	0.0172414	-0.137931	-0.0517241	0.528548	0.33991	0.841458	0.33991
8_TNFa+ IL-5- IL-17+ % of CD3+	99.435	0	NS	NS	NS	NS	-0.172414	0	0.103448	0.364051	0.155641	0.954826	0.155641
8_TNFa+ IL-5+ IL-17+ % of CD3+	99.435	0	NS	NS	NS	NS	-0.224138	-0.0862069	0.0689655	0.342113	0.133055	0.957308	0.133055
8_TNFa- IL-5+ IL-17+ % of CD3+	99.435	0.001	NS	NS	NS	NS	-0.0172414	-0.327586	-0.0517241	0.914604	0.936311	0.910883	0.910883
8_IL-10- IL-2- IL-17+ % of CD3+	99.435	0.004	NS	NS	NS	NS	-0.0172414	-0.0517241	0	0.945467	0.986913	0.942767	0.942767
8_IL-10+ IL-2- IL-17+ % of CD3+	99.435	0	NS	NS	NS	NS	0.137931	0	0.0344828	0.969993	0.843388	0.843388	0.843388
8_IL-10+ IL-2+ IL-17+ % of CD3+	99.435	0	NS	NS	NS	NS	-0.0862069	-0.0344828	0.0344828	0.87728	0.847339	0.847339	0.882599
8_IL-10- IL-2+ IL-17+ % of CD3+	99.435	0	NS	NS	NS	NS	-0.224138	-0.258621	0.0517241	0.780875	0.635273	0.635273	0.635273
8_GMCSF- IL-2- IL-17+ % of CD3+	99.435	0.004	NS	NS	NS	NS	-0.0689655	-0.0172414	0.0344828	0.972004	0.982699	0.982699	0.982699
8_GMCSF+ IL-2- IL-17+ % of CD3+	99.435	0	NS	NS	NS	NS	0.0689655	-0.0862069	-0.0344828	0.960521	0.811945	0.811945	0.811945
8_GMCSF+ IL-2+ IL-17+ % of CD3+	99.435	0	NS	NS	NS	NS	-0.258621	-0.206897	0	0.58255	0.443273	0.486588	0.486588
8_GMCSF- IL-2+ IL-17+ % of CD3+	99.435	0	NS	NS	NS	NS	-0.137931	-0.241379	0.0344828	0.788843	0.788416	0.666377	0.666377
8_TNFa- IL-2- IL-17- % of CD3+	99.435	0.807	OK_nrc	Enriched	NS	Decreased	0.448276	0.0689655	-0.137931	0.0627361	0.0109141	0.653241	0.0223823
8_TNFa+ IL-2- IL-17- % of CD3+	99.435	0.138	OK_nrc	Decreased	NS	Enriched	-0.413793	-0.0862069	0.172414	0.0883486	0.0182193	0.680523	0.03189
8_TNFa+ IL-2+ IL-17- % of CD3+	99.435	0.026	NS	NS	NS	NS	-0.137931	0.0344828	0.137931	0.354524	0.152076	0.963668	0.152076
8_TNFa- IL-2+ IL-17- % of CD3+	99.435	0.02	NS	NS	NS	NS	-0.12069	-0.0862069	0	0.248921	0.110196	0.110196	0.761636
8_TNFa- IL-5- IL-17- % of CD3+	99.435	0.576	NS	NS	NS	NS	0.310345	0.0862069	-0.12069	0.27975	0.130789	0.774123	0.130789
8_TNFa+ IL-5- IL-17- % of CD3+	99.435	0.094	NS	NS	NS	NS	-0.413793	-0.103448	0.189655	0.155079	0.0336768	0.347492	0.177304
8_TNFa+ IL-5+ IL-17- % of CD3+	99.435	0.058	OK_nrc	Decreased	NS	Enriched	-0.344828	0.0689655	0.224138	0.0688181	0.0283178	0.529226	0.0106484
8_TNFa- IL-5+ IL-17- % of CD3+	99.435	0.263	NS	NS	NS	NS	0.137931	0.137931	0	0.356002	0.176693	0.376488	0.376488
8_IL-10- IL-2- IL-17- % of CD3+	99.435	0.91	NS	NS	NS	NS	0.0517241	0.0344828	-0.0517241	0.29801	0.145367	0.786142	0.145367
8_IL-10+ IL-2- IL-17- % of CD3+	99.435	0.035	NS	NS	NS	NS	-0.0344828	0.241379	0.103448	0.836533	0.714994	0.714994	0.714994
8_IL-10+ IL-2+ IL-17- % of CD3+	99.435	0.002	NS	NS	NS	NS	-0.275862	-0.0344828	0.103448	0.190474	0.0780488	0.703719	0.0679162
8_IL-10- IL-2+ IL-17- % of CD3+	99.435	0.043	NS	NS	NS	NS	-0.0689655	-0.0172414	0.0862069	0.251855	0.0832227	0.526137	0.178047
8_GMCSF- IL-2- IL-17- % of CD3+	99.435	0.932	NS	NS	NS	NS	0.0172414	0.0344828	0.0344828	0.617312	0.513921	0.615763	0.588869
8_GMCSF+ IL-2- IL-17- % of CD3+	99.435	0.018	NS	NS	NS	NS	0.0517241	0	0.103448	0.637248	0.667339	0.56339	0.56339
8_GMCSF+ IL-2+ IL-17- % of CD3+	99.435	0.006	NS	NS	NS	NS	-0.103448	0.0862069	0.206897	0.77444	0.670639	0.670639	0.670639
8_GMCSF- IL-2+ IL-17- % of CD3+	99.435	0.034	NS	NS	NS	NS	-0.0517241	-0.103448	0.0689655	0.162199	0.0364014	0.249205	0.259277
5_CD4high % of total cells	99.435	0.396	NS	NS	NS	NS	-0.275862	0.155172	0.275862	0.258322	0.226824	0.436976	0.0854346
5_CD25+ CD4+% of CD4high	99.435	0.044	OK_nrc	NS	Decreased	NS	-0.413793	-0.465517	-0.103448	0.044677	0.062647	0.0039922	0.225911
5_CD4+ CD25+% of total cells	99.435	0.016	OK_nrc	Decreased	Decreased	NS	-0.413793	-0.344828	0.0862069	0.0346794	0.00645833	0.00735166	0.792701
5_CD62L- CD45RO+ % of CD25+ CD4+ CD4high CD8-	99.435	0.017	OK_nc	NS	Decreased	Decreased	0.0344828	-0.37931	-0.413793	0.0169706	0.394513	0.000797056	0.00735559
5_CD62L+ CD45RO+ % of CD25+ CD4+ CD4high CD8-	99.435	0.542	NS	NS	NS	NS	-0.12069	0.103448	0.37931	0.3615	0.429574	0.40397	0.183973
5_CD62L+ CD45RO- % of CD25+ CD4+ CD4high CD8-	99.435	0.057	NS	NS	NS	NS	-0.189655	0.0689655	0.362069	0.620475	0.460495	0.760358	0.460495
5_CD62L- CD45RO- % of CD25+ CD4+ CD4high CD8-	99.435	0.023	NS	NS	NS	NS	0.12069	0.103448	0.0344828	0.972004	0.906981	0.906981	0.906981
5_CD24- CD45RO+ % of CD25+ CD4+ CD4high CD8-	99.435	0.804	NS	NS	NS	NS	0.137931	-0.0689655	-0.189655	0.905888	0.821815	0.821815	0.821815
5_CD24+ CD45RO+ % of CD25+ CD4+ CD4high CD8-	99.435	0.104	NS	NS	NS	NS	0.103448	0.103448	0.0172414	0.694223	0.717844	0.587041	0.587041
5_CD24+ CD45RO- % of CD25+ CD4+ CD4high CD8-	99.435	0.012	NS	NS	NS	NS	-0.103448	0.103448	0.258621	0.757835	0.855517	0.599139	0.599139
5_CD24- CD45RO- % of CD25+ CD4+ CD4high CD8-	99.435	0.069	NS	NS	NS	NS	-0.189655	-0.0172414	0.258621	0.827459	0.707941	0.903676	0.707941
5_CD24- CD45RO- CD25+ CD4+ % of CD4high CD8-	99.435	0.003	NS	NS	NS	NS	-0.224138	-0.0862069	0.189655	0.354524	0.172023	0.172023	0.835434
5_CD24+ CD45RO- CD25+ CD4+ % of CD4high CD8-	99.435	0	NS	NS	NS	NS	-0.103448	0.0689655	0.224138	0.827459	0.781925	0.781925	0.781925
5_CD24+ CD45RO+ CD25+ CD4+ % of CD4high CD8-	99.435	0.004	NS	NS	NS	NS	-0.0862069	-0.12069	-0.103448	0.96173	0.901672	0.901672	0.901672
5_CD24- CD45RO+ CD25+ CD4+ % of CD4high CD8-	99.435	0.037	OK_nrc	NS	Decreased	NS	-0.344828	-0.586207	-0.275862	0.044677	0.211548	0.00352523	0.0612739
5_CD62L- CD45RO- CD25+ CD4+ % of CD4high CD8-	99.435	0.001	NS	NS	NS	NS	0.0344828	-0.0517241	-0.0517241	0.830636	0.912955	0.703937	0.703937
5_CD62L+ CD45RO- CD25+ CD4+ % of CD4high CD8-	99.435	0.002	NS	NS	NS	NS	-0.258621	-0.0862069	0.310345	0.27975	0.108039	0.254877	0.489708
5_CD62L+ CD45RO+ CD25+ CD4+ % of CD4high CD8-	99.435	0.023	NS	NS	NS	NS	-0.258621	-0.172414	0.0344828	0.364917	0.191998	0.191998	0.8915
5_CD62L- CD45RO+ CD25+ CD4+ % of CD4high CD8-	99.435	0.017	OK_nc	NS	Decreased	Decreased	0.0344828	-0.37931	-0.413793	0.0169706	0.394513	0.000797056	0.00735559
5_CD25- CD4+ % of CD4high cells	99.435	0.95	NS	NS	NS	NS	0.362069	0.431034	0.0689655	0.222817	0.0978469	0.097319	0.757429
5_CD62L- CD45RO+ % of CD25- CD4+ CD4high CD8-	99.435	0.452	OK_nrc	NS	Decreased	Decreased	0.241379	-0.344828	-0.465517	0.0029949	0.0617413	0.0122424	3.50325e-05
5_CD62+- CD45RO+ % of CD25- CD4+ CD4high CD8-	99.435	0.23	OK_nrc	NS	NS	Enriched	-0.137931	0.0862069	0.293103	0.0936047	0.240534	0.129729	0.0128592
5_CD62L+ CD45RO- % of CD25- CD4+ CD4high CD8-	99.435	0.22	OK_nrc	Decreased	NS	Enriched	-0.37931	0.172414	0.37931	0.00443119	0.00355452	0.241309	0.000116709
5_CD62L- CD45RO- % of CD25- CD4+ CD4high CD8-	99.435	0.092	OK_nrc	Enriched	NS	NS	0.275862	0.0517241	-0.275862	0.0267571	0.00135219	0.0875758	0.0875758
5_CD24- CD45RO+ % of CD25- CD4+ CD4high CD8-	99.435	0.624	OK_nrc	NS	Decreased	Decreased	0.172414	-0.344828	-0.37931	0.0395917	0.297622	0.0298277	0.00282872
5_CD24+ CD45RO+ % of CD25- CD4+ CD4high CD8-	99.435	0.048	NS	NS	NS	NS	0.155172	-0.0344828	0.189655	0.800979	0.623682	0.623682	0.623682
5_CD24+ CD45RO- % of CD25- CD4+ CD4high CD8-	99.435	0.029	NS	NS	NS	NS	-0.155172	0.0344828	0.37931	0.801533	0.962362	0.59682	0.59682
5_CD24- CD45RO- CD25- CD4+ % of CD4high CD8-	99.435	0.281	NS	NS	NS	NS	-0.172414	0.275862	0.258621	0.354524	0.996225	0.15009	0.15009
5_CD24+ CD45RO- CD25- CD4+ % of CD4high CD8-	99.435	0.028	NS	NS	NS	NS	-0.155172	0.0862069	0.37931	0.801533	0.957439	0.595311	0.595311
5_CD24+ CD45RO+ CD25- CD4+ % of CD4high CD8-	99.435	0.047	NS	NS	NS	NS	0.155172	-0.0172414	0.189655	0.801533	0.608452	0.608452	0.608452
5_CD24- CD45RO+ CD25- CD4+ % of CD4high CD8-	99.435	0.594	OK_nrc	NS	NS	Decreased	0.172414	-0.448276	-0.37931	0.0452481	0.214233	0.0633012	0.00389018
5_CD62L- CD45RO- CD25- CD4+ % of CD4high CD8-	99.435	0.088	OK_nrc	Enriched	NS	NS	0.310345	0.0517241	-0.275862	0.0220238	0.000962369	0.0725784	0.0725784
5_CD62L+ CD45RO- CD25- CD4+ % of CD4high CD8-	99.435	0.211	OK_nrc	Decreased	NS	Enriched	-0.413793	0.172414	0.413793	0.00443119	0.00410525	0.219523	0.000111639
5_CD62L+ CD45RO+ CD25- CD4+ % of CD4high CD8-	99.435	0.22	OK_nrc	NS	NS	Enriched	-0.137931	0.137931	0.258621	0.0883486	0.274677	0.106488	0.0124116
5_CD62L- CD45RO+ CD25- CD4+ % of CD4high CD8-	99.435	0.431	OK_nrc	Enriched	Decreased	Decreased	0.258621	-0.310345	-0.482759	0.0029949	0.0378331	0.0234386	3.72016e-05
5_CD24- CD45RO- % CD25- CD4+ CD4high	99.435	0.294	NS	NS	NS	NS	-0.172414	0.275862	0.275862	0.364051	0.927713	0.177894	0.177894
5_CD4+ CD8+ % of total cells	99.435	0.02	NS	NS	NS	NS	0.396552	-0.12069	-0.172414	0.167568	0.123928	0.482452	0.0477188
5_CD4high CD8dim % of CD4+ CD8+	99.435	0.551	NS	NS	NS	NS	0.0862069	0.137931	0.0344828	0.744294	0.561811	0.561811	0.872592
5_CD24- CD4high CD8dim % of CD4+ CD8	99.435	0.45	NS	NS	NS	NS	0.293103	0.12069	-0.275862	0.361534	0.233386	0.721569	0.240195
5_CD24+ % of CD4high CD8dim	99.435	0.192	NS	NS	NS	NS	-0.241379	0.189655	0.37931	0.258322	0.232744	0.395606	0.0821721
5_CD24- % of CD4high CD8dim	99.435	0.803	NS	NS	NS	NS	0.241379	-0.189655	-0.396552	0.258322	0.233048	0.394891	0.0820693
5_CD8+ CD4- % of total cells	99.435	0.362	OK_nrc	NS	NS	Decreased	0.189655	-0.465517	-0.293103	0.0949566	0.191071	0.167187	0.0125656
5_CD24+ CD4high CD8dim % of CD4+ CD8	99.435	0.101	NS	NS	NS	NS	-0.206897	0.0862069	0.362069	0.27975	0.24518	0.425278	0.101424
5_CD24- CD45RO+ % of CD8+ CD4-	99.435	0.359	NS	NS	NS	NS	-0.0344828	-0.0172414	0.0344828	0.831135	0.786197	0.786197	0.786197
5_CD62L+ CD45RO- % of CD8+ CD4-	99.435	0.14	OK_nrc	Decreased	NS	Enriched	-0.482759	0.206897	0.517241	0.000963984	5.99727e-05	0.964135	5.99727e-05
5_CD62L+ CD45RO+ % of CD8+ CD4-	99.435	0.073	NS	NS	NS	NS	-0.137931	0.137931	0.258621	0.426182	0.578055	0.379915	0.273095
5_CD62L- CD45RO+ % of CD8+ CD4-	99.435	0.296	NS	NS	NS	NS	0.0689655	-0.103448	-0.224138	0.637248	0.614804	0.559957	0.614804
5_CD24+ CD45RO+ % of CD8+ CD4-	99.435	0.008	OK_nrc	NS	Enriched	Enriched	-0.0172414	0.189655	0.258621	0.0421785	0.490365	0.0061213	0.0181704
5_CD24+ CD45RO- % of CD8+ CD4-	99.435	0.139	OK_nrc	NS	Enriched	Enriched	-0.224138	0.258621	0.310345	0.0412117	0.250083	0.0494652	0.0033226
5_CD24- CD45RO- % of CD8+ CD4-	99.435	0.488	NS	NS	NS	NS	0.12069	-0.172414	-0.275862	0.14497	0.206792	0.206792	0.0252254
5_CD62L- CD45RO- % of CD8+ CD4-	99.435	0.485	OK_nrc	Enriched	NS	Decreased	0.241379	0.0689655	-0.275862	0.0208715	0.00178203	0.496094	0.00870798
9_IL17a+ IFNg+ Va7.2+ CD161+ CD4- CD3+ /ul	98.305	0.01	NS	NS	NS	NS	-0.125	-0.0714286	0.0535714	0.982133	0.905224	0.905224	0.905224
9_IL17a+ IFNg- Va7.2+ CD161+ CD4- CD3+ /ul	98.305	0.013	NS	NS	NS	NS	-0.0714286	-0.0178571	0.0892857	0.995849	0.986688	0.986688	0.986688
9_IL2+ TNFa+ Va7.2+ CD161+ CD4- CD3+ /ul	98.305	0.072	OK_nrc	Decreased	NS	NS	-0.303571	-0.125	0.196429	0.0723187	0.00763441	0.179893	0.136691
9_IL17a+ TNFa+ Va7.2+ CD161+ CD4- CD3+ /ul	98.305	0.009	NS	NS	NS	NS	-0.107143	-0.0178571	0.125	0.95897	0.815495	0.815495	0.815495
9_IL17a+ TNFa- Va7.2+ CD161+ CD4- CD3+ /ul	98.305	0.016	NS	NS	NS	NS	-0.0357143	0.0535714	0.0714286	0.991179	0.919267	0.919267	0.919267
0_IL17a+ IFNg+ TCRgd+ CD4- CD3+ /ul	98.305	0.078	NS	NS	NS	NS	-0.0892857	0.125	0.0357143	0.975198	0.965004	0.965004	0.965004
0_IL17a+ IL22+ TCRgd+ CD4- CD3+ /ul	98.305	0.04	NS	NS	NS	NS	0.0714286	0	-0.214286	0.836533	0.891634	0.751875	0.751875
2_FoxP3- CD31+ CD25high CD127low CD4+ /ul	98.305	0.159	NS	NS	NS	NS	-0.160714	-0.0178571	0.0535714	0.27975	0.102666	0.259981	0.490516
7_Th17/Treg	99.435	0.021	NS	NS	NS	NS	-0.448276	-0.241379	-0.0344828	0.429053	0.301786	0.301786	0.734454
7_Th1/Treg	99.435	0.184	NS	NS	NS	NS	-0.206897	-0.0689655	0.0689655	0.93804	0.921134	0.921134	0.921134
