# Supplementary material for: LongDat: an R package for covariate-sensitive longitudinal analysis of high-dimensional data
Source: Bioinform Adv. 2023 May 18;3(1):vbad063. doi: 10.1093/bioadv/vbad063 (PMC10284677; doi:10.1093/bioadv/vbad063)
Supplement: vbad063_Supplementary_Data [file vbad063_supplementary_data.zip › Supplementary table 7.xlsx]

## Sheet: 20221201_fasting_immunome_perce
Feature	Covariate1	Covariate_type1	Effect_size1	Covariate2	Covariate_type2	Effect_size2	Covariate3	Covariate_type3	Effect_size3	Covariate4	Covariate_type4	Effect_size4	Covariate5	Covariate_type5	Effect_size5	Covariate6	Covariate_type6	Effect_size6	Covariate7	Covariate_type7	Effect_size7	Covariate8	Covariate_type8	Effect_size8	Covariate9	Covariate_type9	Effect_size9	Covariate10	Covariate_type10	Effect_size10
9_Va7.2+ CD161 % of CD3+	ACE_INHIBITOR	Not_reducible_to_covariate	-0.237189	METFORMIN	Not_reducible_to_covariate	-0.253404	PPI	Not_reducible_to_covariate	-0.214253	STATIN	Not_reducible_to_covariate	-0.160701	NA	NA	NA	NA	NA	NA	NA	NA	NA	NA	NA	NA	NA	NA	NA	NA	NA	NA
9_IL17a- IFNg+ Va7.2+ CD161 % of CD3+	ACE_INHIBITOR	Not_reducible_to_covariate	-0.227121	DIURETIC	Not_reducible_to_covariate	-0.213645	METFORMIN	Not_reducible_to_covariate	-0.241038	PPI	Not_reducible_to_covariate	-0.301659	STATIN	Not_reducible_to_covariate	-0.186806	NA	NA	NA	NA	NA	NA	NA	NA	NA	NA	NA	NA	NA	NA	NA
9_IL17a- IFNg- Va7.2+ CD161 % of CD3+	ACE_INHIBITOR	Not_reducible_to_covariate	-0.20898	AT2_BLOCKER	Not_reducible_to_covariate	0.148505	METFORMIN	Not_reducible_to_covariate	-0.235526	PPI	Not_reducible_to_covariate	-0.192275	NA	NA	NA	NA	NA	NA	NA	NA	NA	NA	NA	NA	NA	NA	NA	NA	NA	NA
9_IFNg+ TNFa- Va7.2+ CD161 % of CD3+	ACE_INHIBITOR	Not_reducible_to_covariate	-0.203113	DIURETIC	Not_reducible_to_covariate	-0.180304	METFORMIN	Not_reducible_to_covariate	-0.164099	PPI	Not_reducible_to_covariate	-0.31401	STATIN	Not_reducible_to_covariate	-0.186083	NA	NA	NA	NA	NA	NA	NA	NA	NA	NA	NA	NA	NA	NA	NA
6_CD25- % of CD4+	ANTIDIABETIC	Not_reducible_to_covariate	-0.151966	AT2_BLOCKER	Not_reducible_to_covariate	-0.179034	NA	NA	NA	NA	NA	NA	NA	NA	NA	NA	NA	NA	NA	NA	NA	NA	NA	NA	NA	NA	NA	NA	NA	NA
6_CD25+ % of CD4+	ANTIDIABETIC	Not_reducible_to_covariate	0.15244	AT2_BLOCKER	Not_reducible_to_covariate	0.188673	NA	NA	NA	NA	NA	NA	NA	NA	NA	NA	NA	NA	NA	NA	NA	NA	NA	NA	NA	NA	NA	NA	NA	NA
6_CD27bright % of CD25- CD4+	BETA_BLOCKER	Not_reducible_to_covariate	0.166788	CALCIUMANTAGONIST	Not_reducible_to_covariate	0.173389	STATIN	Not_reducible_to_covariate	-0.1651	THYROID	Not_reducible_to_covariate	0.151784	NA	NA	NA	NA	NA	NA	NA	NA	NA	NA	NA	NA	NA	NA	NA	NA	NA	NA
6_CD27bright CD25- % of CD4+	BETA_BLOCKER	Not_reducible_to_covariate	0.175683	CALCIUMANTAGONIST	Not_reducible_to_covariate	0.186152	STATIN	Not_reducible_to_covariate	-0.164726	NA	NA	NA	NA	NA	NA	NA	NA	NA	NA	NA	NA	NA	NA	NA	NA	NA	NA	NA	NA	NA
6_CD27dim % of CD25- CD4+	METFORMIN	Not_reducible_to_covariate	0.195932	XANTHAN_OXIDASE_INHIBITOR	Not_reducible_to_covariate	0.150786	NA	NA	NA	NA	NA	NA	NA	NA	NA	NA	NA	NA	NA	NA	NA	NA	NA	NA	NA	NA	NA	NA	NA	NA
6_CD27dim CD25- % of CD4+	METFORMIN	Not_reducible_to_covariate	0.196932	NA	NA	NA	NA	NA	NA	NA	NA	NA	NA	NA	NA	NA	NA	NA	NA	NA	NA	NA	NA	NA	NA	NA	NA	NA	NA	NA
6_CD27- CD25- % of CD4+	BETA_BLOCKER	Not_reducible_to_covariate	-0.16981	DIURETIC	Not_reducible_to_covariate	-0.167591	THYROID	Not_reducible_to_covariate	-0.159053	NA	NA	NA	NA	NA	NA	NA	NA	NA	NA	NA	NA	NA	NA	NA	NA	NA	NA	NA	NA	NA
6_CD25+ % of CD4+2	ANTIDIABETIC	Not_reducible_to_covariate	0.15244	AT2_BLOCKER	Not_reducible_to_covariate	0.188673	NA	NA	NA	NA	NA	NA	NA	NA	NA	NA	NA	NA	NA	NA	NA	NA	NA	NA	NA	NA	NA	NA	NA	NA
6_CXCR3- CD25+ % of CD4+	AT2_BLOCKER	Not_reducible_to_covariate	0.160403	NA	NA	NA	NA	NA	NA	NA	NA	NA	NA	NA	NA	NA	NA	NA	NA	NA	NA	NA	NA	NA	NA	NA	NA	NA	NA	NA
0_IL17a+ IFNg- TCRgd+ %_of_CD3+	ACE_INHIBITOR	Not_reducible_to_covariate	-0.188524	CORTICOSTEROID	Not_reducible_to_covariate	0.254239	NA	NA	NA	NA	NA	NA	NA	NA	NA	NA	NA	NA	NA	NA	NA	NA	NA	NA	NA	NA	NA	NA	NA	NA
1_CD4+ CD8- % of CD3+	ACE_INHIBITOR	Not_reducible_to_covariate	-0.189122	ANTIDIABETIC	Not_reducible_to_covariate	-0.204314	ANTI_PLATELET	Not_reducible_to_covariate	0.165738	PPI	Not_reducible_to_covariate	0.198734	THYROID	Not_reducible_to_covariate	0.249419	XANTHAN_OXIDASE_INHIBITOR	Not_reducible_to_covariate	-0.168431	NA	NA	NA	NA	NA	NA	NA	NA	NA	NA	NA	NA
1_CD4- CD8+ % of CD3+	ACE_INHIBITOR	Not_reducible_to_covariate	0.197862	ANTIDIABETIC	Not_reducible_to_covariate	0.150786	ANTI_PLATELET	Not_reducible_to_covariate	-0.175275	PPI	Not_reducible_to_covariate	-0.252195	THYROID	Not_reducible_to_covariate	-0.259712	NA	NA	NA	NA	NA	NA	NA	NA	NA	NA	NA	NA	NA	NA	NA
1_CD4- CD8- % of CD3+	ACE_INHIBITOR	Not_reducible_to_covariate	-0.148884	ANTIDIABETIC	Not_reducible_to_covariate	0.246793	CALCIUMANTAGONIST	Not_reducible_to_covariate	-0.268466	VITAMIN_D	Not_reducible_to_covariate	0.199317	XANTHAN_OXIDASE_INHIBITOR	Not_reducible_to_covariate	0.222721	NA	NA	NA	NA	NA	NA	NA	NA	NA	NA	NA	NA	NA	NA	NA
Monocyetes % of viable	ANTI_PLATELET	Not_reducible_to_covariate	0.208723	AT2_BLOCKER	Not_reducible_to_covariate	0.167632	STATIN	Not_reducible_to_covariate	0.217805	NA	NA	NA	NA	NA	NA	NA	NA	NA	NA	NA	NA	NA	NA	NA	NA	NA	NA	NA	NA	NA
1_CD19+ % of PBMCs	ANTIDIABETIC	Not_reducible_to_covariate	-0.238387	BETA_BLOCKER	Not_reducible_to_covariate	0.179332	METFORMIN	Not_reducible_to_covariate	-0.155424	STATIN	Not_reducible_to_covariate	-0.306635	THYROID	Not_reducible_to_covariate	0.309208	NA	NA	NA	NA	NA	NA	NA	NA	NA	NA	NA	NA	NA	NA	NA
1_CD11c+ CD14+ CD3- CD19- % of PBMCs	ANTI_PLATELET	Not_reducible_to_covariate	0.208827	AT2_BLOCKER	Not_reducible_to_covariate	0.171972	STATIN	Not_reducible_to_covariate	0.216648	NA	NA	NA	NA	NA	NA	NA	NA	NA	NA	NA	NA	NA	NA	NA	NA	NA	NA	NA	NA	NA
3_CD14- CD16- % of HLA-DR+ CD4dim/-	ANTIDIABETIC	Not_reducible_to_covariate	-0.155594	NA	NA	NA	NA	NA	NA	NA	NA	NA	NA	NA	NA	NA	NA	NA	NA	NA	NA	NA	NA	NA	NA	NA	NA	NA	NA	NA
3_CD14- CD16- HLA-DR+ % of CD4dim/-	ACE_INHIBITOR	Not_reducible_to_covariate	-0.169506	ANTIDIABETIC	Not_reducible_to_covariate	-0.319307	BETA_BLOCKER	Not_reducible_to_covariate	0.172177	METFORMIN	Not_reducible_to_covariate	-0.166899	STATIN	Not_reducible_to_covariate	-0.213113	THYROID	Not_reducible_to_covariate	0.295088	NA	NA	NA	NA	NA	NA	NA	NA	NA	NA	NA	NA
3_CD14- CD16- HLA-DR+ CD4dim/- % of PBMCs	ANTIDIABETIC	Not_reducible_to_covariate	-0.215078	ANTI_PLATELET	Not_reducible_to_covariate	0.182965	BETA_BLOCKER	Not_reducible_to_covariate	0.196672	METFORMIN	Not_reducible_to_covariate	-0.174419	STATIN	Not_reducible_to_covariate	-0.187998	THYROID	Not_reducible_to_covariate	0.255529	NA	NA	NA	NA	NA	NA	NA	NA	NA	NA	NA	NA
3_CD123+ % of CD14- CD16- HLA-DR+ CD4dim/-	STATIN	Not_reducible_to_covariate	0.168308	THYROID	Not_reducible_to_covariate	-0.1994	NA	NA	NA	NA	NA	NA	NA	NA	NA	NA	NA	NA	NA	NA	NA	NA	NA	NA	NA	NA	NA	NA	NA	NA
3_CD14lhi CD16- % of HLA-DR+ CD16+/HLA-DR- CD16-	ANTI_PLATELET	Not_reducible_to_covariate	0.216404	NA	NA	NA	NA	NA	NA	NA	NA	NA	NA	NA	NA	NA	NA	NA	NA	NA	NA	NA	NA	NA	NA	NA	NA	NA	NA	NA
4_CD56dim CD16- % of CD3-	ANTIDIABETIC	Not_reducible_to_covariate	0.214079	BETA_BLOCKER	Not_reducible_to_covariate	0.17225	IMIDAZOLE_AGONIST	Not_reducible_to_covariate	0.233566	PPI	Not_reducible_to_covariate	0.22372	NA	NA	NA	NA	NA	NA	NA	NA	NA	NA	NA	NA	NA	NA	NA	NA	NA	NA
4_CD56dim CD16- CD3- % of PBMCs	ANTIDIABETIC	Not_reducible_to_covariate	0.268234	IMIDAZOLE_AGONIST	Not_reducible_to_covariate	0.157078	PPI	Not_reducible_to_covariate	0.151416	VITAMIN_D	Not_reducible_to_covariate	0.168286	NA	NA	NA	NA	NA	NA	NA	NA	NA	NA	NA	NA	NA	NA	NA	NA	NA	NA
4_CD8+ CD4- CD56+ CD3+ % of PBMCs	ACE_INHIBITOR	Not_reducible_to_covariate	0.162167	CORTICOSTEROID	Not_reducible_to_covariate	-0.172796	STATIN	Not_reducible_to_covariate	0.218952	THYROID	Not_reducible_to_covariate	-0.197067	XANTHAN_OXIDASE_INHIBITOR	Not_reducible_to_covariate	0.24152	NA	NA	NA	NA	NA	NA	NA	NA	NA	NA	NA	NA	NA	NA	NA
4_CD8- CD4- CD56+ CD3+ % of PBMCs	ANTIDIABETIC	Not_reducible_to_covariate	0.159681	AT2_BLOCKER	Not_reducible_to_covariate	-0.183366	CORTICOSTEROID	Not_reducible_to_covariate	-0.185002	METFORMIN	Not_reducible_to_covariate	0.154439	THYROID	Not_reducible_to_covariate	-0.172418	VITAMIN_D	Not_reducible_to_covariate	0.19375	XANTHAN_OXIDASE_INHIBITOR	Not_reducible_to_covariate	0.196709	NA	NA	NA	NA	NA	NA	NA	NA	NA
4_TCRgd+ % of CD4- CD8- CD3+	CALCIUMANTAGONIST	Not_reducible_to_covariate	-0.239695	CORTICOSTEROID	Not_reducible_to_covariate	0.149562	VITAMIN_D	Not_reducible_to_covariate	0.176065	NA	NA	NA	NA	NA	NA	NA	NA	NA	NA	NA	NA	NA	NA	NA	NA	NA	NA	NA	NA	NA
4_TCRgd+ CD4- CD8- % of CD3+	ANTIDIABETIC	Not_reducible_to_covariate	0.235409	CALCIUMANTAGONIST	Not_reducible_to_covariate	-0.295499	METFORMIN	Not_reducible_to_covariate	0.164356	VITAMIN_D	Not_reducible_to_covariate	0.215621	XANTHAN_OXIDASE_INHIBITOR	Not_reducible_to_covariate	0.159006	NA	NA	NA	NA	NA	NA	NA	NA	NA	NA	NA	NA	NA	NA	NA
4_CD56dim CD16- % of CD3-.1	ANTIDIABETIC	Not_reducible_to_covariate	0.276072	BETA_BLOCKER	Not_reducible_to_covariate	0.186399	IMIDAZOLE_AGONIST	Not_reducible_to_covariate	0.204226	METFORMIN	Not_reducible_to_covariate	0.154663	PPI	Not_reducible_to_covariate	0.198265	NA	NA	NA	NA	NA	NA	NA	NA	NA	NA	NA	NA	NA	NA	NA
4_CD56dim CD16- CD3- % of PBMCs2	ANTIDIABETIC	Not_reducible_to_covariate	0.276072	BETA_BLOCKER	Not_reducible_to_covariate	0.186399	IMIDAZOLE_AGONIST	Not_reducible_to_covariate	0.204226	METFORMIN	Not_reducible_to_covariate	0.154663	PPI	Not_reducible_to_covariate	0.198265	NA	NA	NA	NA	NA	NA	NA	NA	NA	NA	NA	NA	NA	NA	NA
8_TNFa+ IL-2- % of IL-17+ CD3+	DIURETIC	Not_reducible_to_covariate	-0.199918	NA	NA	NA	NA	NA	NA	NA	NA	NA	NA	NA	NA	NA	NA	NA	NA	NA	NA	NA	NA	NA	NA	NA	NA	NA	NA	NA
8_TNFa+ IL-5+ % of IL-17- CD3+	AT2_BLOCKER	Not_reducible_to_covariate	-0.171724	DIURETIC	Not_reducible_to_covariate	-0.199268	NA	NA	NA	NA	NA	NA	NA	NA	NA	NA	NA	NA	NA	NA	NA	NA	NA	NA	NA	NA	NA	NA	NA	NA
8_TNFa+ IL-2- % of IL-17- CD3+	DIURETIC	Not_reducible_to_covariate	-0.204028	NA	NA	NA	NA	NA	NA	NA	NA	NA	NA	NA	NA	NA	NA	NA	NA	NA	NA	NA	NA	NA	NA	NA	NA	NA	NA	NA
8_TNFa- IL-2- % of IL-17- CD3+	DIURETIC	Not_reducible_to_covariate	0.171913	XANTHAN_OXIDASE_INHIBITOR	Not_reducible_to_covariate	0.154537	NA	NA	NA	NA	NA	NA	NA	NA	NA	NA	NA	NA	NA	NA	NA	NA	NA	NA	NA	NA	NA	NA	NA	NA
8_TNFa- IL-2- IL-17- % of CD3+	DIURETIC	Not_reducible_to_covariate	0.175185	NA	NA	NA	NA	NA	NA	NA	NA	NA	NA	NA	NA	NA	NA	NA	NA	NA	NA	NA	NA	NA	NA	NA	NA	NA	NA	NA
8_TNFa+ IL-2- IL-17- % of CD3+	DIURETIC	Not_reducible_to_covariate	-0.203439	NA	NA	NA	NA	NA	NA	NA	NA	NA	NA	NA	NA	NA	NA	NA	NA	NA	NA	NA	NA	NA	NA	NA	NA	NA	NA	NA
8_TNFa+ IL-5+ IL-17- % of CD3+	AT2_BLOCKER	Not_reducible_to_covariate	-0.171894	DIURETIC	Not_reducible_to_covariate	-0.198249	NA	NA	NA	NA	NA	NA	NA	NA	NA	NA	NA	NA	NA	NA	NA	NA	NA	NA	NA	NA	NA	NA	NA	NA
5_CD25+ CD4+% of CD4high	ANTIDIABETIC	Not_reducible_to_covariate	0.183102	NA	NA	NA	NA	NA	NA	NA	NA	NA	NA	NA	NA	NA	NA	NA	NA	NA	NA	NA	NA	NA	NA	NA	NA	NA	NA	NA
5_CD4+ CD25+% of total cells	CORTICOSTEROID	Not_reducible_to_covariate	0.150511	PPI	Not_reducible_to_covariate	0.26343	NA	NA	NA	NA	NA	NA	NA	NA	NA	NA	NA	NA	NA	NA	NA	NA	NA	NA	NA	NA	NA	NA	NA	NA
5_CD24- CD45RO+ CD25+ CD4+ % of CD4high CD8-	ANTIDIABETIC	Not_reducible_to_covariate	0.193627	AT2_BLOCKER	Not_reducible_to_covariate	0.15169	PPI	Not_reducible_to_covariate	0.158109	NA	NA	NA	NA	NA	NA	NA	NA	NA	NA	NA	NA	NA	NA	NA	NA	NA	NA	NA	NA	NA
5_CD62L- CD45RO+ % of CD25- CD4+ CD4high CD8-	METFORMIN	Not_reducible_to_covariate	0.15411	NA	NA	NA	NA	NA	NA	NA	NA	NA	NA	NA	NA	NA	NA	NA	NA	NA	NA	NA	NA	NA	NA	NA	NA	NA	NA	NA
5_CD62+- CD45RO+ % of CD25- CD4+ CD4high CD8-	ANTI_PLATELET	Not_reducible_to_covariate	0.165415	BETA_BLOCKER	Not_reducible_to_covariate	0.149311	IMIDAZOLE_AGONIST	Not_reducible_to_covariate	0.183468	NA	NA	NA	NA	NA	NA	NA	NA	NA	NA	NA	NA	NA	NA	NA	NA	NA	NA	NA	NA	NA
5_CD62L+ CD45RO- % of CD25- CD4+ CD4high CD8-	METFORMIN	Not_reducible_to_covariate	-0.230707	PPI	Not_reducible_to_covariate	-0.155111	NA	NA	NA	NA	NA	NA	NA	NA	NA	NA	NA	NA	NA	NA	NA	NA	NA	NA	NA	NA	NA	NA	NA	NA
5_CD62L- CD45RO- % of CD25- CD4+ CD4high CD8-	DIURETIC	Not_reducible_to_covariate	-0.150807	PPI	Not_reducible_to_covariate	-0.156629	STATIN	Not_reducible_to_covariate	0.1878	NA	NA	NA	NA	NA	NA	NA	NA	NA	NA	NA	NA	NA	NA	NA	NA	NA	NA	NA	NA	NA
5_CD24- CD45RO+ % of CD25- CD4+ CD4high CD8-	IMIDAZOLE_AGONIST	Not_reducible_to_covariate	0.171767	METFORMIN	Not_reducible_to_covariate	0.199381	PPI	Not_reducible_to_covariate	0.255259	NA	NA	NA	NA	NA	NA	NA	NA	NA	NA	NA	NA	NA	NA	NA	NA	NA	NA	NA	NA	NA
5_CD24- CD45RO+ CD25- CD4+ % of CD4high CD8-	IMIDAZOLE_AGONIST	Not_reducible_to_covariate	0.187089	METFORMIN	Not_reducible_to_covariate	0.213457	PPI	Not_reducible_to_covariate	0.26795	NA	NA	NA	NA	NA	NA	NA	NA	NA	NA	NA	NA	NA	NA	NA	NA	NA	NA	NA	NA	NA
5_CD62L- CD45RO- CD25- CD4+ % of CD4high CD8-	PPI	Not_reducible_to_covariate	-0.15739	STATIN	Not_reducible_to_covariate	0.17749	NA	NA	NA	NA	NA	NA	NA	NA	NA	NA	NA	NA	NA	NA	NA	NA	NA	NA	NA	NA	NA	NA	NA	NA
5_CD62L+ CD45RO- CD25- CD4+ % of CD4high CD8-	METFORMIN	Not_reducible_to_covariate	-0.223145	PPI	Not_reducible_to_covariate	-0.152666	NA	NA	NA	NA	NA	NA	NA	NA	NA	NA	NA	NA	NA	NA	NA	NA	NA	NA	NA	NA	NA	NA	NA	NA
5_CD62L+ CD45RO+ CD25- CD4+ % of CD4high CD8-	ANTI_PLATELET	Not_reducible_to_covariate	0.162243	BETA_BLOCKER	Not_reducible_to_covariate	0.156337	IMIDAZOLE_AGONIST	Not_reducible_to_covariate	0.188232	NA	NA	NA	NA	NA	NA	NA	NA	NA	NA	NA	NA	NA	NA	NA	NA	NA	NA	NA	NA	NA
5_CD62L- CD45RO+ CD25- CD4+ % of CD4high CD8-	METFORMIN	Not_reducible_to_covariate	0.168352	NA	NA	NA	NA	NA	NA	NA	NA	NA	NA	NA	NA	NA	NA	NA	NA	NA	NA	NA	NA	NA	NA	NA	NA	NA	NA	NA
5_CD8+ CD4- % of total cells	ANTIDIABETIC	Not_reducible_to_covariate	0.209128	PPI	Not_reducible_to_covariate	-0.241096	THYROID	Not_reducible_to_covariate	-0.262921	VITAMIN_D	Not_reducible_to_covariate	-0.161225	NA	NA	NA	NA	NA	NA	NA	NA	NA	NA	NA	NA	NA	NA	NA	NA	NA	NA
5_CD62L+ CD45RO- % of CD8+ CD4-	IMIDAZOLE_AGONIST	Not_reducible_to_covariate	-0.204071	METFORMIN	Not_reducible_to_covariate	-0.215661	NA	NA	NA	NA	NA	NA	NA	NA	NA	NA	NA	NA	NA	NA	NA	NA	NA	NA	NA	NA	NA	NA	NA	NA
5_CD24+ CD45RO+ % of CD8+ CD4-	AT2_BLOCKER	Not_reducible_to_covariate	-0.163247	NA	NA	NA	NA	NA	NA	NA	NA	NA	NA	NA	NA	NA	NA	NA	NA	NA	NA	NA	NA	NA	NA	NA	NA	NA	NA	NA
5_CD24+ CD45RO- % of CD8+ CD4-	ACE_INHIBITOR	Not_reducible_to_covariate	-0.19044	ANTIDIABETIC	Not_reducible_to_covariate	-0.227305	ANTI_PLATELET	Not_reducible_to_covariate	0.260799	AT2_BLOCKER	Not_reducible_to_covariate	0.157611	BETA_BLOCKER	Not_reducible_to_covariate	0.151798	DIURETIC	Not_reducible_to_covariate	0.206381	THYROID	Not_reducible_to_covariate	0.256386	NA	NA	NA	NA	NA	NA	NA	NA	NA
5_CD62L- CD45RO- % of CD8+ CD4-	ANTI_PLATELET	Not_reducible_to_covariate	0.164057	IMIDAZOLE_AGONIST	Not_reducible_to_covariate	0.197746	PPI	Not_reducible_to_covariate	0.149732	THYROID	Not_reducible_to_covariate	0.220785	NA	NA	NA	NA	NA	NA	NA	NA	NA	NA	NA	NA	NA	NA	NA	NA	NA	NA
9_IL2+ TNFa+ Va7.2+ CD161+ CD4- CD3+ /ul	ANTI_PLATELET	Not_reducible_to_covariate	-0.258827	PPI	Not_reducible_to_covariate	-0.161326	NA	NA	NA	NA	NA	NA	NA	NA	NA	NA	NA	NA	NA	NA	NA	NA	NA	NA	NA	NA	NA	NA	NA	NA
