# Supplementary material for: LongDat: an R package for covariate-sensitive longitudinal analysis of high-dimensional data
Source: Bioinform Adv. 2023 May 18;3(1):vbad063. doi: 10.1093/bioadv/vbad063 (PMC10284677; doi:10.1093/bioadv/vbad063)
Supplement: vbad063_Supplementary_Data [file vbad063_supplementary_data.zip › Supplementary table 8.xlsx]

## Sheet: 20221201_fasting_immunome_measu
Feature	Prevalence_percentage	Mean_abundance	Signal	Effect_1_2	Effect_1_3	Effect_2_3	EffectSize_1_2	EffectSize_1_3	EffectSize_2_3	Null_time_model_q	Post-hoc_q_1_2	Post-hoc_q_1_3	Post-hoc_q_2_3
7_Foxp3- Ki67+ CD4+ CD3+ /ul	98.305	15.206	NS	NS	NS	NS	-0.178571	-0.142857	0.0714286	0.278723	0.157741	0.263387	0.575297
7_Foxp3+ Ki67+ CD4+ CD3+ /ul	98.305	10.136	NS	NS	NS	NS	-0.142857	-0.107143	0	0.355526	0.246829	0.246829	0.779683
7_Foxp3+ Ki67- CD4+ CD3+ /ul	98.305	262.89	NS	NS	NS	NS	-0.107143	0	0.214286	0.518219	0.339813	0.909278	0.339813
7_Foxp3- Ki67- CD4+ CD3+ /ul	98.305	562.042	NS	NS	NS	NS	-0.321429	-0.0714286	0.285714	0.116259	0.153123	0.368108	0.039123
7_Helios- Ki67+ CD4+ CD3+ /ul	98.305	17.24	NS	NS	NS	NS	-0.178571	-0.142857	0.107143	0.343543	0.216549	0.411299	0.411299
7_Helios+ Ki67+ CD4+ CD3+ /ul	98.305	5.967	NS	NS	NS	NS	-0.178571	0.142857	-0.0714286	0.405459	0.270507	0.270507	0.852816
7_Helios+ Ki67- CD4+ CD3+ /ul	98.305	45.05	NS	NS	NS	NS	-0.0357143	-0.178571	-0.0357143	0.535174	0.880475	0.368087	0.368087
7_Helios- Ki67- CD4+ CD3+ /ul	98.305	782.044	OK_nrc	Decreased	NS	Enriched	-0.214286	0.142857	0.392857	0.00735303	0.0479484	0.100811	0.000734156
7_IFNg+ IL17a+ CD4+ CD3+ /ul	97.74	1.649	OK_nrc	Decreased	NS	NS	-0.285714	-0.142857	0.0714286	0.0588692	0.0234012	0.0507329	0.603818
7_IFNg- IL17a+ CD4+ CD3+ /ul	98.305	4.271	OK_nrc	Decreased	Decreased	NS	-0.321429	-0.178571	-0.107143	0.03476	0.0167111	0.0167111	0.897263
7_IFNg+ IL17a- CD4+ CD3+ /ul	98.305	44.291	NS	NS	NS	NS	-0.285714	-0.107143	0.178571	0.659686	0.614222	0.782228	0.614222
7_IFNg- IL17a- CD4+ CD3+ /ul	98.305	798.277	OK_nrc	Decreased	NS	Enriched	-0.214286	0.0357143	0.321429	0.0260812	0.0355	0.407749	0.00773564
7_IL17a- IL22+ CD4+ CD3+ /ul	98.305	24.752	NS	NS	NS	NS	-0.0357143	-0.0357143	0.142857	0.518219	0.321564	0.321564	0.963581
7_IFNg+ IL17a- IL22+ CD4+ CD3+ /ul	94.35	1.352	NS	NS	NS	NS	-0.25	-0.0714286	0	0.604418	0.617643	0.617643	0.617643
7_IFNg- IL17a- IL22+ CD4+ CD3+ /ul	98.305	23.405	NS	NS	NS	NS	-0.0714286	-0.0357143	0.107143	0.488104	0.311508	0.311508	0.907299
7_IL17a+ IL22+ CD4+ CD3+ /ul	94.35	0.742	NS	NS	NS	NS	-0.285714	-0.178571	0.0714286	0.488104	0.315745	0.315745	0.902596
7_IL17a+ IL22- CD4+ CD3+ /ul	98.305	4.616	OK_nrc	Decreased	Decreased	NS	-0.392857	-0.214286	-0.0357143	0.0381102	0.0129214	0.0400751	0.536877
7_IL17a- IL22- CD4+ CD3+ /ul	98.305	820.183	OK_nrc	Decreased	NS	Enriched	-0.178571	0	0.321429	0.0205603	0.0290939	0.38571	0.00536395
7_Foxp3- Helios+ CD4+ CD3+ /ul	98.305	18.911	NS	NS	NS	NS	-0.0714286	-0.0714286	0.0357143	0.604418	0.604453	0.604453	0.698463
7_Foxp3+ Helios+ CD4+ CD3+ /ul	98.305	31.247	NS	NS	NS	NS	-0.0357143	-0.107143	0.0714286	0.587991	0.451618	0.451618	0.833621
7_Foxp3+ Helios- CD4+ CD3+ /ul	98.305	261.286	NS	NS	NS	NS	0	0	0.178571	0.509982	0.350584	0.862845	0.350584
7_Foxp3- Helios- CD4+ CD3+ /ul	98.305	538.869	NS	NS	NS	NS	-0.25	0.0714286	0.107143	0.199876	0.275644	0.365442	0.0847026
7_Helios- IFNg+ CD4+ CD3+ /ul	98.305	43.172	NS	NS	NS	NS	-0.321429	-0.107143	0.178571	0.662941	0.520553	0.932286	0.520553
7_Helios+ IFNg+ CD4+ CD3+ /ul	97.74	2.117	NS	NS	NS	NS	-0.142857	-0.178571	-0.0357143	0.303564	0.214304	0.214304	0.729177
7_Helios+ IFNg- CD4+ CD3+ /ul	98.305	47.701	NS	NS	NS	NS	-0.0357143	-0.178571	-0.0714286	0.199876	0.267512	0.0810757	0.267512
7_Helios- IFNg- CD4+ CD3+ /ul	98.305	757.287	OK_nrc	NS	NS	Enriched	-0.107143	0.107143	0.464286	0.0149696	0.0670085	0.149512	0.00240161
7_IL17a- Ki67+ CD4+ CD3+ /ul	98.305	23.858	NS	NS	NS	NS	-0.107143	-0.142857	-0.107143	0.233971	0.206095	0.118479	0.542042
7_IL17a+ Ki67+ CD4+ CD3+ /ul	97.74	1.577	NS	NS	NS	NS	-0.214286	-0.107143	0.214286	0.278723	0.174076	0.183714	0.74336
7_IL17a+ Ki67- CD4+ CD3+ /ul	98.305	3.728	OK_nrc	Decreased	NS	NS	-0.357143	-0.285714	0	0.0392369	0.0121425	0.0575627	0.431636
7_IL17a- Ki67- CD4+ CD3+ /ul	98.305	821.124	OK_nrc	Decreased	NS	Enriched	-0.178571	0.0357143	0.357143	0.0128102	0.0447527	0.189124	0.00212566
9_Va7.2+ CD161 CD4- CD3+ /ul	98.305	5.774	NS	NS	NS	NS	-0.0714286	0.107143	0.178571	0.189119	0.374433	0.231704	0.0683101
9_IL17a- IFNg+ Va7.2+ CD161+ CD4- CD3+ /ul	90.395	0.535	OK_nrc	Decreased	NS	Enriched	-0.357143	-0.0178571	0.196429	0.0260812	0.0138687	0.790805	0.0138687
9_IL17a- IFNg- Va7.2+ CD161+ CD4- CD3+ /ul	98.305	5.213	NS	NS	NS	NS	-0.142857	0.214286	0.107143	0.405459	0.568	0.402776	0.290756
9_IL2- TNFa+ Va7.2+ CD161+ CD4- CD3+ /ul	90.395	0.551	NS	NS	NS	NS	-0.125	-0.0535714	0.0892857	0.343543	0.21502	0.834959	0.21502
9_IL2+ TNFa- Va7.2+ CD161+ CD4- CD3+ /ul	67.232	0.089	NS	NS	NS	NS	-0.25	0.0892857	0.232143	0.198639	0.113573	0.753945	0.124164
9_IL2- TNFa- Va7.2+ CD161+ CD4- CD3+ /ul	98.305	5.061	NS	NS	NS	NS	-0.0357143	0.0357143	0.0714286	0.680136	0.654849	0.654849	0.654849
9_IL17a- TNFa+ Va7.2+ CD161+ CD4- CD3+ /ul	87.006	0.528	NS	NS	NS	NS	-0.267857	-0.0714286	0.178571	0.103584	0.0467752	0.916559	0.0467752
9_IL17a- TNFa- Va7.2+ CD161+ CD4- CD3+ /ul	98.305	5.22	NS	NS	NS	NS	-0.142857	0.107143	0.107143	0.588425	0.547061	0.547061	0.547061
9_IFNg- TNFa+ Va7.2+ CD161+ CD4- CD3+ /ul	74.576	0.161	NS	NS	NS	NS	-0.178571	0.125	0.214286	0.181089	0.234768	0.3569	0.0651981
9_IFNg+ TNFa+ Va7.2+ CD161+ CD4- CD3+ /ul	81.921	0.333	OK_nrc	Decreased	NS	NS	-0.428571	-0.0357143	0.25	0.0392369	0.0119701	0.431599	0.0574154
9_IFNg+ TNFa- Va7.2+ CD161+ CD4- CD3+ /ul	84.181	0.216	OK_nrc	Decreased	NS	Enriched	-0.214286	0.0178571	0.285714	0.0392369	0.0176843	0.940696	0.0176843
9_IFNg- TNFa- Va7.2+ CD161+ CD4- CD3+ /ul	98.305	5.065	NS	NS	NS	NS	-0.0357143	0.107143	0.0714286	0.658992	0.622245	0.622245	0.622245
10_CD69+ Va7.2+ CD161+ CD4- CD8- CD3+ /ul	71.751	1.101	NS	NS	NS	NS	-0.0892857	-0.0357143	-0.0892857	0.737994	0.670447	0.670447	0.951537
10_Va7.2+ CD161+ CD4- CD8- CD3+ /ul	89.831	6.271	NS	NS	NS	NS	-0.196429	-0.0892857	0.0535714	0.970084	0.999807	0.999807	0.999807
6_CD25- CD4+ /ul	98.305	805.735	OK_nrc	Decreased	NS	Enriched	-0.214286	0	0.357143	0.0116862	0.0239797	0.290939	0.00226788
6_CD25+ CD4+ /ul	98.305	44.54	OK_nrc	Decreased	NS	Enriched	-0.392857	-0.357143	0.178571	0.00743138	0.000990674	0.169218	0.0396613
6_CD27dim CD25- CD4+ /ul	98.305	134.035	NS	NS	NS	NS	0.0357143	-0.0357143	0	0.672818	0.803691	0.609791	0.609791
6_CD27- CD25- CD4+ /ul	98.305	174.438	NS	NS	NS	NS	-0.0714286	-0.107143	0	0.278723	0.920804	0.137105	0.137105
6_CXCR3- CD25- CD4+ /ul	98.305	714.492	OK_nrc	Decreased	NS	Enriched	-0.285714	0.107143	0.428571	0.00350294	0.0121106	0.197662	0.000417037
6_CD27bright CD161+ CCR6+ CXCR3- CD25- CD4+ /ul	92.655	25.472	NS	NS	NS	NS	-0.392857	-0.107143	0.214286	0.256841	0.114578	0.377909	0.365528
6_CD27dim CD161+ CCR6+ CXCR3- CD25- CD4+ /ul	93.785	9.994	NS	NS	NS	NS	-0.142857	-0.160714	-0.0357143	0.646643	0.639897	0.639897	0.639897
6_CD27- CD161+ CCR6+ CXCR3- CD25- CD4+ /ul	95.48	14.588	OK_nrc	NS	Decreased	NS	-0.0357143	-0.357143	-0.232143	0.0547831	0.500573	0.0187608	0.0540053
6_CD161- CCR6- CXCR3- CD25- CD4+ /ul	98.305	442.051	OK_nrc	NS	NS	Enriched	-0.178571	0.107143	0.285714	0.0260812	0.0970746	0.179584	0.00566803
6_CD161- CCR6+ CXCR3- CD25- CD4+ /ul	98.305	58.052	NS	NS	NS	NS	-0.142857	-0.178571	0.0714286	0.771547	0.687085	0.989841	0.687085
6_CD161+ CCR6- CXCR3- CD25- CD4+ /ul	98.305	164.234	NS	NS	NS	NS	-0.178571	-0.0357143	0.178571	0.672818	0.630512	0.630512	0.630512
6_CXCR3+ CD25- CD4+ /ul	98.305	91.211	NS	NS	NS	NS	-0.0714286	-0.214286	-0.178571	0.339795	0.50453	0.214789	0.372133
6_CD27bright CXCR3+ CD25- CD4+ /ul	94.35	58.859	NS	NS	NS	NS	-0.107143	-0.142857	-0.0714286	0.719418	0.773019	0.766828	0.766828
6_CD27dim CXCR3+ CD25- CD4+ /ul	92.655	16.7	NS	NS	NS	NS	0.303571	-0.178571	-0.392857	0.303564	0.194796	0.784002	0.194796
6_CD27- CXCR3+ CD25- CD4+ /ul	94.35	15.066	NS	NS	NS	NS	0.0357143	-0.142857	-0.160714	0.479086	0.814544	0.338143	0.338143
6_CD25+ CD4+ /ul2	98.305	44.54	OK_nrc	Decreased	NS	Enriched	-0.392857	-0.357143	0.178571	0.00743138	0.000990674	0.169218	0.0396613
6_CXCR3+ CD25+ CD4+ /ul	93.785	5.074	NS	NS	NS	NS	-0.0535714	-0.303571	-0.125	0.467821	0.299613	0.299613	0.884075
6_CXCR3- CD25+ CD4+ /ul	98.305	39.476	OK_nrc	Decreased	NS	Enriched	-0.428571	-0.357143	0.178571	0.00260903	0.000210196	0.131985	0.0190912
6_CD161+ CCR6+ CXCR3- CD25+ CD4+ /ul	90.395	3.555	NS	NS	NS	NS	-0.267857	-0.142857	0.0357143	0.278723	0.128133	0.128133	0.994685
6_CD161+ CCR6- CXCR3- CD25+ CD4+ /ul	95.48	6.018	OK_nrc	Decreased	NS	NS	-0.25	-0.178571	0.214286	0.0650737	0.0178516	0.145201	0.284102
6_CD161- CCR6+ CXCR3- CD25+ CD4+ /ul	94.35	5.157	NS	NS	NS	NS	0.0178571	-0.303571	-0.0892857	0.339795	0.818591	0.212962	0.212962
6_CD161- CCR6- CXCR3- CD25+ CD4+ /ul	97.74	24.743	OK_nrc	Decreased	NS	Enriched	-0.392857	-0.321429	0.321429	0.0090923	0.00150397	0.266209	0.0272899
0_ TCRgd+ CD4- CD3+ /ul	98.305	24.807	NS	NS	NS	NS	0.0714286	-0.0714286	-0.107143	0.849961	0.877731	0.877731	0.877731
0_IL17a- IFNg+ TCRgd+ CD4- CD3+ /ul	97.74	6.6	NS	NS	NS	NS	-0.142857	-0.0357143	0.107143	0.303564	0.167009	0.402344	0.402344
0_IL17a+ IFNg- TCRgd+ CD4- CD3+ /ul	93.785	0.271	NS	NS	NS	NS	0.107143	0.0892857	-0.142857	0.313039	0.175285	0.93627	0.175285
0_IL17a- IFNg- TCRgd+ CD4- CD3+ /ul	98.305	17.859	NS	NS	NS	NS	0.25	0.0357143	-0.0357143	0.657913	0.626884	0.729833	0.626884
0_IL17a- IL22+ TCRgd+ CD4- CD3+ /ul	97.74	1.114	NS	NS	NS	NS	0	-0.0714286	-0.107143	0.587991	0.533267	0.533267	0.533267
0_IL17a+ IL22- TCRgd+ CD4- CD3+ /ul	93.785	0.302	NS	NS	NS	NS	0.0714286	-0.0178571	-0.0357143	0.646433	0.544166	0.836064	0.544166
0_IL17a- IL22- TCRgd+ CD4- CD3+ /ul	98.305	23.358	NS	NS	NS	NS	0.0714286	-0.107143	-0.107143	0.808423	0.968235	0.760623	0.760623
1_CD4+ CD8- CD3+ /ul	98.305	758.398	OK_nrc	Decreased	NS	Enriched	-0.321429	0.107143	0.464286	0.00103189	0.00168646	0.338762	0.000135782
1_CD4- CD8+ CD3+ /ul	98.305	424.409	NS	NS	NS	NS	-0.0714286	0.107143	0.142857	0.915496	0.97607	0.97607	0.97607
1_CD4- CD8- CD3+ /ul	98.305	50.25	NS	NS	NS	NS	0.178571	-0.214286	-0.178571	0.278723	0.646395	0.210445	0.165849
1_CD4+ CD8+ CD3+ /ul	98.305	25.069	NS	NS	NS	NS	0.142857	0.0357143	-0.0357143	0.915604	0.856115	0.856115	0.856115
1_CD4bright CD8dim CD4+ CD8+ CD3+ /ul	96.61	13.359	NS	NS	NS	NS	0.0535714	-0.0357143	0	0.664753	0.544141	0.544141	0.904527
1_CD4dim CD8bright CD4+ CD8+ CD3+ /ul	98.305	11.727	NS	NS	NS	NS	0.178571	0.25	0.0357143	0.872482	0.921379	0.921379	0.921379
2_CD25higfh CD127low CD4+ /ul	93.22	23.029	NS	NS	NS	NS	-0.196429	-0.125	-0.160714	0.707977	0.978771	0.591212	0.591212
2_FoxP3- CD45RA+ CD25high CD127low CD4+ /ul	88.136	0.679	NS	NS	NS	NS	-0.0714286	-0.0178571	0.0535714	0.698262	0.687133	0.687133	0.687133
2_FoxP3+ CD45RA+ CD25high CD127low CD4+ /ul	90.395	2.665	NS	NS	NS	NS	-0.0357143	0.125	0.25	0.914078	0.8236	0.8236	0.8236
2_FoxP3+ CD45RA- CD25high CD127low CD4+ /ul	92.655	16.742	NS	NS	NS	NS	-0.25	-0.160714	-0.214286	0.747561	0.771346	0.771346	0.817738
2_FoxP3- CD39+ CD25high CD127low CD4+ /ul	89.266	1.507	NS	NS	NS	NS	0.0357143	-0.0714286	-0.160714	0.463696	0.468325	0.350873	0.468325
2_FoxP3+ CD39+ CD25high CD127low CD4+ /ul	90.96	10.566	NS	NS	NS	NS	-0.125	-0.0535714	-0.125	0.680136	0.691795	0.691795	0.730453
2_FoxP3+ CD39- CD25high CD127low CD4+ /ul	93.22	8.849	NS	NS	NS	NS	-0.125	-0.0892857	0.0535714	0.837356	0.73759	0.73759	0.73759
2_FoxP3+ CD31- CD25high CD127low CD4+ /ul	92.655	17.383	NS	NS	NS	NS	-0.142857	-0.125	-0.0714286	0.71614	0.617366	0.617366	0.961773
2_FoxP3+ CD31+ CD25high CD127low CD4+ /ul	89.266	2.04	NS	NS	NS	NS	-0.178571	-0.0535714	-0.0714286	0.412405	0.41498	0.304356	0.565135
2_CD39- CD45RA+ CD25high CD127low CD4+ /ul	90.96	2.464	NS	NS	NS	NS	-0.25	-0.0178571	0.321429	0.964014	0.918083	0.918083	0.918083
2_CD39+ CD45RA- CD25high CD127low CD4+ /ul	90.96	11.172	NS	NS	NS	NS	-0.196429	-0.0535714	-0.196429	0.460154	0.328126	0.328126	0.785792
2_CD39+ CD45RA+ CD25high CD127low CD4+ /ul	89.266	0.915	NS	NS	NS	NS	0.178571	0.0535714	0.0178571	0.694072	0.616364	0.616364	0.616364
2_CD39+ CD31- CD25high CD127low CD4+ /ul	91.525	11.278	NS	NS	NS	NS	-0.125	-0.0535714	-0.0535714	0.680136	0.698344	0.698344	0.733403
2_CD39- CD31+ CD25high CD127low CD4+ /ul	83.051	1.459	NS	NS	NS	NS	-0.214286	-0.178571	0	0.578078	0.616603	0.542045	0.592908
2_CD39+ CD31+ CD25high CD127low CD4+ /ul	85.876	0.792	NS	NS	NS	NS	-0.0535714	-0.0178571	0.178571	0.448027	0.262729	0.262729	0.96436
2_CD31+ CD45RA- CD25high CD127low CD4+ /ul	86.441	1.8	NS	NS	NS	NS	-0.0357143	-0.160714	-0.160714	0.19441	0.532211	0.0813616	0.161242
2_CD31- CD45RA+ CD25high CD127low CD4+ /ul	91.525	2.889	NS	NS	NS	NS	-0.0714286	0.0535714	0.25	0.926741	0.96004	0.96004	0.96004
2_CD31+ CD45RA+ CD25high CD127low CD4+ /ul	85.311	0.42	NS	NS	NS	NS	-0.142857	-0.0892857	0.0714286	0.686796	0.688337	0.688337	0.796923
3_CD14- CD16- HLA-DR+ CD4dim/- /ul	98.305	239.106	NS	NS	NS	NS	-0.0357143	0.178571	0.357143	0.198639	0.259043	0.259043	0.0771909
3_CD11c+ CD14- CD16- HLA-DR+ CD4dim/- /ul	98.305	23.519	NS	NS	NS	NS	0.178571	0.0714286	-0.214286	0.303564	0.17345	0.422724	0.422724
3_CD123+ CD14- CD16- HLA-DR+ CD4dim/- /ul	97.74	5.841	OK_nc	Enriched	NS	NS	0.285714	0.107143	-0.285714	0.0914395	0.0273105	0.295525	0.183998
3_HLA-DR-CD4dim/- /ul	98.305	707.012	NS	NS	NS	NS	-0.107143	0	0	0.914533	0.828607	0.828607	0.828607
3_HLA-DR+ CD16+/HLA-DR- CD16- /ul	98.305	1943.16	NS	NS	NS	NS	-0.25	-0.107143	0	0.463649	0.346878	0.459605	0.459605
3_CD14low CD16+ HLA-DR+ CD16+/HLA-DR- CD16- /ul	98.305	18.175	NS	NS	NS	NS	-0.0357143	0.0714286	0.0357143	0.85299	0.839837	0.839837	0.839837
3_CD14lhi CD16+ HLA-DR+ CD16+/HLA-DR- CD16- /ul	97.74	40.822	NS	NS	NS	NS	-0.0357143	0.0357143	-0.142857	0.487699	0.910034	0.306789	0.306789
3_CD14lhi CD16- HLA-DR+ CD16+/HLA-DR- CD16- /ul	98.305	422.523	NS	NS	NS	NS	-0.178571	-0.214286	-0.214286	0.198639	0.902875	0.0896136	0.0896136
4_TCRgd+ CD4- CD8- CD3+ /ul	98.305	24.945	NS	NS	NS	NS	0.25	-0.0357143	-0.142857	0.15272	0.354908	0.20039	0.0509383
4_CD56high CD16- CD3- /ul	97.74	12.038	NS	NS	NS	NS	0.0714286	0	-0.107143	0.83576	0.814457	0.814457	0.99926
4_CD56dim CD16- CD3- /ul	98.305	73.783	OK_nrc	Enriched	NS	Decreased	0.357143	-0.107143	-0.464286	0.000220842	0.000415764	0.352144	3.07972e-05
4_CD56high CD16+ CD3- /ul	96.61	4.454	NS	NS	NS	NS	-0.160714	-0.107143	0.0357143	0.710192	0.608991	0.982741	0.608991
4_CD56dim CD16+ CD3- /ul	98.305	104.77	NS	NS	NS	NS	0	-0.142857	-0.214286	0.284376	0.448372	0.335791	0.153927
4_CD56- CD16+ CD3- /ul	98.305	27.449	NS	NS	NS	NS	0	0.0357143	-0.0714286	0.698262	0.601539	0.601539	0.927497
8_TNFa- IL-2- IL-17+ CD4+ CD3+ /ul	97.74	2.673	NS	NS	NS	NS	-0.0714286	0.0357143	0.0714286	0.81436	0.767817	0.767817	0.767817
8_TNFa+ IL-2- IL-17+ CD4+ CD3+ /ul	85.876	0.486	OK_nrc	Decreased	NS	Enriched	-0.232143	0.107143	0.142857	0.0512361	0.0460529	0.538336	0.019832
8_TNFa+ IL-2+ IL-17+ CD4+ CD3+ /ul	64.972	0.137	NS	NS	NS	NS	-0.214286	-0.125	0.357143	0.219487	0.100073	0.960562	0.100073
8_TNFa- IL-2+ IL-17+ CD4+ CD3+ /ul	63.842	0.166	NS	NS	NS	NS	-0.0892857	-0.267857	-0.178571	0.198639	0.312063	0.0781467	0.312063
8_TNFa- IL-5- IL-17+ CD4+ CD3+ /ul	97.175	2.15	NS	NS	NS	NS	-0.142857	-0.0357143	0.178571	0.872482	0.780887	0.780887	0.780887
8_TNFa+ IL-5- IL-17+ CD4+ CD3+ /ul	80.791	0.35	NS	NS	NS	NS	-0.196429	0.0357143	0.142857	0.346931	0.269315	0.703905	0.269315
8_TNFa+ IL-5+ IL-17+ CD4+ CD3+ /ul	73.446	0.232	OK_nrc	Decreased	NS	Enriched	-0.303571	-0.0535714	0.160714	0.0293213	0.0152759	0.797297	0.0152759
8_TNFa- IL-5+ IL-17+ CD4+ CD3+ /ul	93.785	0.728	NS	NS	NS	NS	-0.0535714	-0.107143	0	0.907052	0.939749	0.939749	0.939749
8_IL-10- IL-2- IL-17+ CD4+ CD3+ /ul	98.305	2.907	NS	NS	NS	NS	-0.0714286	-0.107143	0.107143	0.312403	0.334155	0.506485	0.192409
8_IL-10+ IL-2- IL-17+ CD4+ CD3+ /ul	84.181	0.24	NS	NS	NS	NS	0.125	-0.0357143	0.0535714	0.854741	0.869412	0.869412	0.869412
8_IL-10+ IL-2+ IL-17+ CD4+ CD3+ /ul	32.768	0.083	NS	NS	NS	NS	-0.0535714	0	0.0178571	0.587991	0.554425	0.554425	0.694817
8_IL-10- IL-2+ IL-17+ CD4+ CD3+ /ul	80.226	0.231	NS	NS	NS	NS	-0.214286	-0.125	0.214286	0.672818	0.52488	0.957825	0.52488
8_GMCSF- IL-2- IL-17+ CD4+ CD3+ /ul	98.305	3.033	NS	NS	NS	NS	-0.0357143	-0.0357143	0.142857	0.357867	0.219272	0.870346	0.219272
8_GMCSF+ IL-2- IL-17+ CD4+ CD3+ /ul	66.667	0.113	NS	NS	NS	NS	-0.107143	0.0178571	-0.0357143	0.83576	0.745342	0.745342	0.745342
8_GMCSF+ IL-2+ IL-17+ CD4+ CD3+ /ul	50.282	0.089	NS	NS	NS	NS	-0.232143	-0.178571	0.0178571	0.278723	0.142201	0.404076	0.385765
8_GMCSF- IL-2+ IL-17+ CD4+ CD3+ /ul	80.226	0.227	NS	NS	NS	NS	-0.0714286	-0.214286	0.0714286	0.26736	0.325253	0.126249	0.405955
8_TNFa- IL-2- IL-17- CD4+ CD3+ /ul	98.305	683.112	NS	NS	NS	NS	0	0.107143	0.25	0.219691	0.32483	0.32483	0.0928711
8_TNFa+ IL-2- IL-17- CD4+ CD3+ /ul	98.305	123.859	OK_nrc	Decreased	NS	Enriched	-0.357143	-0.0357143	0.428571	0.00103768	0.000320332	0.915475	0.000320332
8_TNFa+ IL-2+ IL-17- CD4+ CD3+ /ul	97.175	22.569	NS	NS	NS	NS	-0.25	0.107143	0.107143	0.460154	0.282362	0.939146	0.282362
8_TNFa- IL-2+ IL-17- CD4+ CD3+ /ul	98.305	17.403	NS	NS	NS	NS	-0.214286	0.0357143	0.142857	0.26993	0.129618	0.895996	0.129618
8_TNFa- IL-5- IL-17- CD4+ CD3+ /ul	98.305	484.873	NS	NS	NS	NS	-0.0714286	0.0357143	0.25	0.278723	0.3573	0.3573	0.14415
8_TNFa+ IL-5- IL-17- CD4+ CD3+ /ul	98.305	83.767	OK_nc	Decreased	NS	Enriched	-0.357143	0	0.357143	0.00579049	0.00210418	0.826258	0.00268672
8_TNFa+ IL-5+ IL-17- CD4+ CD3+ /ul	98.305	52.371	OK_nrc	Decreased	NS	Enriched	-0.321429	0.0714286	0.321429	0.00276883	0.00335475	0.42978	0.000559285
8_TNFa- IL-5+ IL-17- CD4+ CD3+ /ul	98.305	225.96	NS	NS	NS	NS	0.0357143	0.0714286	0.285714	0.284376	0.327171	0.327171	0.151511
8_IL-10- IL-2- IL-17- CD4+ CD3+ /ul	98.305	777.678	OK_nrc	Decreased	NS	Enriched	-0.178571	-0.0357143	0.392857	0.0192993	0.0224889	0.444714	0.005489
8_IL-10+ IL-2- IL-17- CD4+ CD3+ /ul	98.305	29.864	OK_nrc	NS	NS	Enriched	-0.142857	0.178571	0.392857	0.0213603	0.118916	0.118916	0.00390786
8_IL-10+ IL-2+ IL-17- CD4+ CD3+ /ul	94.35	2.01	OK_nrc	Decreased	NS	Enriched	-0.357143	0.0357143	0.232143	0.0416694	0.035111	0.580377	0.0174877
8_IL-10- IL-2+ IL-17- CD4+ CD3+ /ul	98.305	37.361	NS	NS	NS	NS	-0.25	0.0357143	0.25	0.179811	0.134773	0.565736	0.0782146
8_GMCSF- IL-2- IL-17- CD4+ CD3+ /ul	98.305	795.674	OK_nrc	Decreased	NS	Enriched	-0.214286	0.0357143	0.392857	0.018282	0.0257052	0.373592	0.00429523
8_GMCSF+ IL-2- IL-17- CD4+ CD3+ /ul	98.305	16.228	NS	NS	NS	NS	-0.0357143	0.107143	0.214286	0.587991	0.710941	0.529039	0.529039
8_GMCSF+ IL-2+ IL-17- CD4+ CD3+ /ul	94.35	5.286	NS	NS	NS	NS	-0.0892857	0.0892857	0.25	0.264537	0.20381	0.603252	0.145127
8_GMCSF- IL-2+ IL-17- CD4+ CD3+ /ul	98.305	29.779	NS	NS	NS	NS	-0.214286	0	0.214286	0.339795	0.185365	0.929299	0.185365
5_CD25+ CD4+ CD8- CD3+ /ul	97.74	38.182	OK_nc	Decreased	NS	NS	-0.357143	-0.321429	0.142857	0.00743138	0.000811628	0.0826105	0.0826105
5_CD24- CD45RO- CD25+ CD4+ CD8- CD3+ /ul	83.616	2.429	OK_nrc	Decreased	NS	NS	-0.232143	-0.0535714	0.178571	0.0736064	0.0196477	0.222401	0.207935
5_CD24+ CD45RO- CD25+ CD4+ CD8- CD3+ /ul	50.847	0.34	NS	NS	NS	NS	-0.125	0.0535714	0.214286	0.587991	0.672938	0.571243	0.571243
5_CD24+ CD45RO+ CD25+ CD4+ CD8- CD3+ /ul	88.701	3.458	NS	NS	NS	NS	-0.107143	-0.0714286	0.0535714	0.750441	0.878138	0.730524	0.730524
5_CD24- CD45RO+ CD25+ CD4+ CD8- CD3+ /ul	97.74	31.964	OK_nrc	Decreased	NS	NS	-0.25	-0.285714	-0.107143	0.0799544	0.036609	0.0578988	0.685267
5_CD62L- CD45RO- CD25+ CD4+ CD8- CD3+ /ul	78.531	0.851	NS	NS	NS	NS	0.0357143	-0.0714286	0.0892857	0.680136	0.664895	0.664895	0.664895
5_CD62L+ CD45RO- CD25+ CD4+ CD8- CD3+ /ul	78.531	1.889	OK_nc	Decreased	NS	Enriched	-0.321429	0.0178571	0.285714	0.0192993	0.00478664	0.439818	0.0271928
5_CD62L+ CD45RO+ CD25+ CD4+ CD8- CD3+ /ul	97.175	20.156	OK_nc	Decreased	NS	Enriched	-0.339286	-0.178571	0.214286	0.0106437	0.00164454	0.217141	0.0397432
5_CD62L- CD45RO+ CD25+ CD4+ CD8- CD3+ /ul	97.74	15.296	NS	NS	NS	NS	-0.142857	-0.357143	-0.321429	0.15272	0.187296	0.053712	0.37846
5_CD25- CD4+ CD8- CD3+ /ul	98.305	811.621	OK_nrc	Decreased	NS	Enriched	-0.25	0	0.357143	0.00743138	0.015907	0.267745	0.00113191
5_CD24- CD45RO- CD25- CD4+ CD8- CD3+ /ul	98.305	246.81	OK_nrc	NS	NS	Enriched	-0.214286	0.214286	0.321429	0.0738711	0.111265	0.351107	0.0236407
5_CD24+ CD45RO- CD25- CD4+ CD8- CD3+ /ul	91.525	24.566	NS	NS	NS	NS	-0.178571	0.0714286	0.482143	0.198639	0.686627	0.122287	0.0998252
5_CD24+ CD45RO+ CD25- CD4+ CD8- CD3+ /ul	95.48	38.395	NS	NS	NS	NS	0.0535714	-0.0535714	0.25	0.573707	0.492551	0.492551	0.492551
5_CD24- CD45RO+ CD25- CD4+ CD8- CD3+ /ul	98.305	501.786	NS	NS	NS	NS	-0.0357143	-0.107143	0.0357143	0.808423	0.809902	0.809902	0.809902
5_CD62L- CD45RO- CD25- CD4+ CD8- CD3+ /ul	98.305	77.546	NS	NS	NS	NS	0.357143	0.0714286	-0.0714286	0.198639	0.111763	0.127287	0.741556
5_CD62L+ CD45RO- CD25- CD4+ CD8- CD3+ /ul	97.175	185.994	OK_nrc	Decreased	NS	Enriched	-0.321429	0.142857	0.642857	3.82914e-05	0.000722932	0.102442	2.93358e-06
5_CD62L+ CD45RO+ CD25- CD4+ CD8- CD3+ /ul	98.305	187.37	OK_nrc	Decreased	Enriched	Enriched	-0.214286	0.25	0.535714	0.001344	0.0363272	0.0361372	8.32113e-05
5_CD62L- CD45RO+ CD25- CD4+ CD8- CD3+ /ul	98.305	360.692	NS	NS	NS	NS	-0.0714286	-0.107143	-0.178571	0.578078	0.811722	0.445529	0.445529
5_CD4high CD8dim /ul	98.305	11.314	NS	NS	NS	NS	-0.142857	0.107143	0	0.808423	0.939975	0.77203	0.77203
5_CD24- CD4high CD8dim /ul	98.305	10.071	NS	NS	NS	NS	0.0178571	-0.0357143	-0.214286	0.315129	0.474128	0.367243	0.190584
5_CD24+ CD4high CD8dim /ul	95.48	1.244	NS	NS	NS	NS	-0.285714	0.0892857	0.25	0.284376	0.228665	0.637913	0.184993
5_CD24- CD45RO+ CD8+ CD4- CD3+ /ul	98.305	127.997	NS	NS	NS	NS	-0.107143	-0.0357143	0.178571	0.495692	0.5166	0.5166	0.409804
5_CD62L+ CD45RO- CD8+ CD4- CD3+ /ul	98.305	47.505	OK_nrc	Decreased	NS	Enriched	-0.428571	0.178571	0.642857	1.72164e-05	1.62621e-05	0.677171	8.22782e-06
5_CD62L+ CD45RO+ CD8+ CD4- CD3+ /ul	98.305	24.782	OK_nrc	NS	NS	Enriched	-0.285714	0.107143	0.321429	0.0213603	0.0787732	0.179156	0.00419261
5_CD62L- CD45RO+ CD8+ CD4- CD3+ /ul	98.305	106.482	NS	NS	NS	NS	-0.214286	-0.0714286	0.107143	0.682512	0.587537	0.890922	0.587537
5_CD24+ CD45RO+ CD8+ CD4- CD3+ /ul	98.305	2.676	OK_nrc	NS	Enriched	Enriched	-0.0357143	0.25	0.285714	0.0738711	0.822194	0.0357346	0.0357346
5_CD24+ CD45RO- CD8+ CD4- CD3+ /ul	98.305	40.082	OK_nrc	NS	NS	Enriched	-0.285714	0.0714286	0.428571	0.0260812	0.0549752	0.288825	0.00639456
5_CD24- CD45RO- CD8+ CD4- CD3+ /ul	98.305	178.159	NS	NS	NS	NS	-0.0714286	-0.25	-0.142857	0.816674	0.850876	0.850876	0.850876
5_CD62L- CD45RO- CD8+ CD4- CD3+ /ul	98.305	170.123	NS	NS	NS	NS	0	-0.142857	0	0.604418	0.59027	0.59027	0.714113
6_CD161+ CCR6+ CXCR3- CD25- CD4+ /ul	97.74	50.054	NS	NS	NS	NS	-0.357143	-0.214286	0.0714286	0.278723	0.174262	0.174262	0.819973
6_Th17/Th1	98.87	0.793	NS	NS	NS	NS	-0.137931	-0.137931	0.0344828	0.587991	0.585671	0.614362	0.614362
6_Th17/Treg	98.87	1.308	NS	NS	NS	NS	0.0344828	-0.206897	-0.103448	0.560187	0.486702	0.486702	0.486702
6_Th1/Treg	99.435	2.293	NS	NS	NS	NS	0.206897	-0.0689655	-0.517241	0.19441	0.105826	0.758499	0.105826
5_CD4_Tem/Tcm	99.435	3.367	OK_nc	NS	NS	Decreased	0.206897	-0.37931	-0.448276	0.00809913	0.0676106	0.0676106	0.000993001
5_CD4_Teff/Tn	98.305	1.035	OK_nrc	Enriched	NS	Decreased	0.375	-0.107143	-0.428571	0.00743138	0.00282162	0.921332	0.00282162
5_CD4_Tem/Tn	98.305	9.72	OK_nrc	Enriched	NS	Decreased	0.392857	-0.178571	-0.428571	0.00146611	0.0118847	0.109656	0.000116652
5_CD4_Tcm/Tn	98.305	2.095	NS	NS	NS	NS	0.214286	-0.178571	-0.214286	0.704175	0.576384	0.990811	0.576384
5_CD8_Tem/Tcm	99.435	5.183	OK_nrc	NS	NS	Decreased	0.241379	-0.172414	-0.310345	0.0219753	0.107569	0.107569	0.00406102
5_CD8_Teff/Tn	99.435	4.872	OK_nrc	Enriched	NS	Decreased	0.413793	-0.206897	-0.482759	1.72164e-05	1.14523e-05	0.810821	9.4664e-06
5_CD8_Tem/Tn	99.435	3.323	OK_nrc	Enriched	NS	Decreased	0.482759	-0.241379	-0.448276	0.00436488	0.00260405	0.664774	0.0013048
5_CD8_Tcm/Tn	99.435	0.679	NS	NS	NS	NS	0.275862	0.0344828	-0.0344828	0.15272	0.0540715	0.444069	0.163303
5_CD4_Tem/Treg	98.87	11.69	OK_nrc	Enriched	NS	NS	0.403509	0.0526316	-0.333333	0.0128102	0.00192069	0.137994	0.0713718
5_CD4_Tcm/Treg	98.87	6.012	OK_nrc	NS	Enriched	Enriched	0.0175439	0.368421	0.368421	0.00276864	0.281387	0.000332389	0.00667755
5_CD4_Teff/Treg	98.87	2.613	OK_nrc	Enriched	Enriched	NS	0.508772	0.192982	-0.192982	0.000435322	3.79627e-05	0.00156173	0.236994
7_Th17/Th1	99.435	0.253	NS	NS	NS	NS	-0.0689655	-0.0344828	-0.0344828	0.680136	0.542896	0.542896	0.956621
7_Th17/2_Treg	93.22	0.307	NS	NS	NS	NS	-0.294118	-0.176471	0.0588235	0.177074	0.0586412	0.254912	0.254912
6_Th17/2_Treg	92.655	2.373	NS	NS	NS	NS	-0.0196078	-0.0980392	0.137255	0.648811	0.647309	0.647309	0.647309
7_Th1/2_Treg	93.22	2.111	NS	NS	NS	NS	-0.254902	-0.0588235	0.254902	0.682512	0.685519	0.77333	0.685519
6_Th1/2_Treg	93.22	4.33	NS	NS	NS	NS	0.176471	-0.0196078	-0.176471	0.993867	0.980476	0.980476	0.980476
5_CD4_Tem/2_Treg	93.22	20.151	NS	NS	NS	NS	0.372549	0.0588235	-0.254902	0.436503	0.324321	0.454511	0.57566
5_CD4_Teff/2_Treg	93.22	3.804	OK_nrc	Enriched	Enriched	NS	0.294118	0.254902	-0.137255	0.0192993	0.00710959	0.00710959	0.935236
5_Tcm/2_Treg	93.22	8.35	OK_nrc	NS	Enriched	Enriched	-0.137255	0.333333	0.372549	0.00103189	0.208948	0.00350116	8.19343e-05
