# Supplementary material for: LongDat: an R package for covariate-sensitive longitudinal analysis of high-dimensional data
Source: Bioinform Adv. 2023 May 18;3(1):vbad063. doi: 10.1093/bioadv/vbad063 (PMC10284677; doi:10.1093/bioadv/vbad063)
Supplement: vbad063_Supplementary_Data [file vbad063_supplementary_data.zip › Supplementary table 9.xlsx]

## Sheet: 20221201_fasting_immunome_measu
Feature	Covariate1	Covariate_type1	Effect_size1	Covariate2	Covariate_type2	Effect_size2	Covariate3	Covariate_type3	Effect_size3	Covariate4	Covariate_type4	Effect_size4	Covariate5	Covariate_type5	Effect_size5	Covariate6	Covariate_type6	Effect_size6	Covariate7	Covariate_type7	Effect_size7	Covariate8	Covariate_type8	Effect_size8
7_Helios- Ki67- CD4+ CD3+ /ul	ANTI_PLATELET	Not_reducible_to_covariate	-0.173938	NA	NA	NA	NA	NA	NA	NA	NA	NA	NA	NA	NA	NA	NA	NA	NA	NA	NA	NA	NA	NA
7_IFNg+ IL17a+ CD4+ CD3+ /ul	AT2_BLOCKER	Not_reducible_to_covariate	0.155273	DIURETIC	Not_reducible_to_covariate	0.179319	IMIDAZOLE_AGONIST	Not_reducible_to_covariate	0.262332	PPI	Not_reducible_to_covariate	0.151615	THYROID	Not_reducible_to_covariate	0.173762	NA	NA	NA	NA	NA	NA	NA	NA	NA
7_IFNg- IL17a+ CD4+ CD3+ /ul	AT2_BLOCKER	Not_reducible_to_covariate	0.150582	DIURETIC	Not_reducible_to_covariate	0.150072	IMIDAZOLE_AGONIST	Not_reducible_to_covariate	0.299885	THYROID	Not_reducible_to_covariate	0.178931	VITAMIN_D	Not_reducible_to_covariate	0.211421	NA	NA	NA	NA	NA	NA	NA	NA	NA
7_IFNg- IL17a- CD4+ CD3+ /ul	ANTI_PLATELET	Not_reducible_to_covariate	-0.176293	NA	NA	NA	NA	NA	NA	NA	NA	NA	NA	NA	NA	NA	NA	NA	NA	NA	NA	NA	NA	NA
7_IL17a+ IL22- CD4+ CD3+ /ul	AT2_BLOCKER	Not_reducible_to_covariate	0.171287	DIURETIC	Not_reducible_to_covariate	0.174954	IMIDAZOLE_AGONIST	Not_reducible_to_covariate	0.306964	THYROID	Not_reducible_to_covariate	0.17943	VITAMIN_D	Not_reducible_to_covariate	0.203036	NA	NA	NA	NA	NA	NA	NA	NA	NA
7_IL17a- IL22- CD4+ CD3+ /ul	ANTI_PLATELET	Not_reducible_to_covariate	-0.176855	NA	NA	NA	NA	NA	NA	NA	NA	NA	NA	NA	NA	NA	NA	NA	NA	NA	NA	NA	NA	NA
7_Helios- IFNg- CD4+ CD3+ /ul	ANTI_PLATELET	Not_reducible_to_covariate	-0.172476	NA	NA	NA	NA	NA	NA	NA	NA	NA	NA	NA	NA	NA	NA	NA	NA	NA	NA	NA	NA	NA
7_IL17a+ Ki67- CD4+ CD3+ /ul	AT2_BLOCKER	Not_reducible_to_covariate	0.183314	DIURETIC	Not_reducible_to_covariate	0.175281	IMIDAZOLE_AGONIST	Not_reducible_to_covariate	0.322615	THYROID	Not_reducible_to_covariate	0.189267	VITAMIN_D	Not_reducible_to_covariate	0.21087	NA	NA	NA	NA	NA	NA	NA	NA	NA
7_IL17a- Ki67- CD4+ CD3+ /ul	ANTI_PLATELET	Not_reducible_to_covariate	-0.183304	NA	NA	NA	NA	NA	NA	NA	NA	NA	NA	NA	NA	NA	NA	NA	NA	NA	NA	NA	NA	NA
9_IL17a- IFNg+ Va7.2+ CD161+ CD4- CD3+ /ul	ACE_INHIBITOR	Not_reducible_to_covariate	-0.200954	ANTI_PLATELET	Not_reducible_to_covariate	-0.194367	DIURETIC	Not_reducible_to_covariate	-0.231387	METFORMIN	Not_reducible_to_covariate	-0.209433	PPI	Not_reducible_to_covariate	-0.314913	STATIN	Not_reducible_to_covariate	-0.154628	THYROID	Not_reducible_to_covariate	-0.232306	NA	NA	NA
9_IFNg+ TNFa+ Va7.2+ CD161+ CD4- CD3+ /ul	ACE_INHIBITOR	Not_reducible_to_covariate	-0.155434	ANTI_PLATELET	Not_reducible_to_covariate	-0.264064	BETA_BLOCKER	Not_reducible_to_covariate	-0.170049	DIURETIC	Not_reducible_to_covariate	-0.224429	METFORMIN	Not_reducible_to_covariate	-0.188554	PPI	Not_reducible_to_covariate	-0.246316	THYROID	Not_reducible_to_covariate	-0.265598	NA	NA	NA
9_IFNg+ TNFa- Va7.2+ CD161+ CD4- CD3+ /ul	ACE_INHIBITOR	Not_reducible_to_covariate	-0.184284	DIURETIC	Not_reducible_to_covariate	-0.214289	PPI	Not_reducible_to_covariate	-0.330786	STATIN	Not_reducible_to_covariate	-0.189104	THYROID	Not_reducible_to_covariate	-0.150349	NA	NA	NA	NA	NA	NA	NA	NA	NA
6_CD25- CD4+ /ul	ANTI_PLATELET	Not_reducible_to_covariate	-0.181309	NA	NA	NA	NA	NA	NA	NA	NA	NA	NA	NA	NA	NA	NA	NA	NA	NA	NA	NA	NA	NA
6_CD25+ CD4+ /ul	AT2_BLOCKER	Not_reducible_to_covariate	0.18731	NA	NA	NA	NA	NA	NA	NA	NA	NA	NA	NA	NA	NA	NA	NA	NA	NA	NA	NA	NA	NA
6_CXCR3- CD25- CD4+ /ul	ANTI_PLATELET	Not_reducible_to_covariate	-0.192145	NA	NA	NA	NA	NA	NA	NA	NA	NA	NA	NA	NA	NA	NA	NA	NA	NA	NA	NA	NA	NA
6_CD27- CD161+ CCR6+ CXCR3- CD25- CD4+ /ul	DIURETIC	Not_reducible_to_covariate	-0.224567	XANTHAN_OXIDASE_INHIBITOR	Not_reducible_to_covariate	-0.156091	NA	NA	NA	NA	NA	NA	NA	NA	NA	NA	NA	NA	NA	NA	NA	NA	NA	NA
6_CD161- CCR6- CXCR3- CD25- CD4+ /ul	AT2_BLOCKER	Not_reducible_to_covariate	0.155547	DIURETIC	Not_reducible_to_covariate	0.153075	XANTHAN_OXIDASE_INHIBITOR	Not_reducible_to_covariate	0.162468	NA	NA	NA	NA	NA	NA	NA	NA	NA	NA	NA	NA	NA	NA	NA
6_CD25+ CD4+ /ul2	AT2_BLOCKER	Not_reducible_to_covariate	0.18731	NA	NA	NA	NA	NA	NA	NA	NA	NA	NA	NA	NA	NA	NA	NA	NA	NA	NA	NA	NA	NA
6_CXCR3- CD25+ CD4+ /ul	AT2_BLOCKER	Not_reducible_to_covariate	0.181755	NA	NA	NA	NA	NA	NA	NA	NA	NA	NA	NA	NA	NA	NA	NA	NA	NA	NA	NA	NA	NA
6_CD161+ CCR6- CXCR3- CD25+ CD4+ /ul	PPI	Not_reducible_to_covariate	-0.192443	NA	NA	NA	NA	NA	NA	NA	NA	NA	NA	NA	NA	NA	NA	NA	NA	NA	NA	NA	NA	NA
6_CD161- CCR6- CXCR3- CD25+ CD4+ /ul	AT2_BLOCKER	Not_reducible_to_covariate	0.20211	NA	NA	NA	NA	NA	NA	NA	NA	NA	NA	NA	NA	NA	NA	NA	NA	NA	NA	NA	NA	NA
1_CD4+ CD8- CD3+ /ul	ANTIDIABETIC	Not_reducible_to_covariate	-0.175165	ANTI_PLATELET	Not_reducible_to_covariate	-0.169596	NA	NA	NA	NA	NA	NA	NA	NA	NA	NA	NA	NA	NA	NA	NA	NA	NA	NA
4_CD56dim CD16- CD3- /ul	ANTIDIABETIC	Not_reducible_to_covariate	0.231114	BETA_BLOCKER	Not_reducible_to_covariate	0.198005	IMIDAZOLE_AGONIST	Not_reducible_to_covariate	0.238002	VITAMIN_D	Not_reducible_to_covariate	0.164596	NA	NA	NA	NA	NA	NA	NA	NA	NA	NA	NA	NA
8_TNFa+ IL-2- IL-17+ CD4+ CD3+ /ul	CORTICOSTEROID	Not_reducible_to_covariate	0.15198	NA	NA	NA	NA	NA	NA	NA	NA	NA	NA	NA	NA	NA	NA	NA	NA	NA	NA	NA	NA	NA
8_TNFa+ IL-5+ IL-17+ CD4+ CD3+ /ul	BETA_BLOCKER	Not_reducible_to_covariate	-0.16301	CORTICOSTEROID	Not_reducible_to_covariate	0.156779	NA	NA	NA	NA	NA	NA	NA	NA	NA	NA	NA	NA	NA	NA	NA	NA	NA	NA
8_TNFa+ IL-2- IL-17- CD4+ CD3+ /ul	DIURETIC	Not_reducible_to_covariate	-0.174442	NA	NA	NA	NA	NA	NA	NA	NA	NA	NA	NA	NA	NA	NA	NA	NA	NA	NA	NA	NA	NA
8_TNFa+ IL-5+ IL-17- CD4+ CD3+ /ul	ANTI_PLATELET	Not_reducible_to_covariate	-0.165539	DIURETIC	Not_reducible_to_covariate	-0.159908	NA	NA	NA	NA	NA	NA	NA	NA	NA	NA	NA	NA	NA	NA	NA	NA	NA	NA
8_IL-10- IL-2- IL-17- CD4+ CD3+ /ul	ANTI_PLATELET	Not_reducible_to_covariate	-0.164902	NA	NA	NA	NA	NA	NA	NA	NA	NA	NA	NA	NA	NA	NA	NA	NA	NA	NA	NA	NA	NA
8_IL-10+ IL-2- IL-17- CD4+ CD3+ /ul	BETA_BLOCKER	Not_reducible_to_covariate	0.149759	DIURETIC	Not_reducible_to_covariate	0.165326	NA	NA	NA	NA	NA	NA	NA	NA	NA	NA	NA	NA	NA	NA	NA	NA	NA	NA
8_IL-10+ IL-2+ IL-17- CD4+ CD3+ /ul	XANTHAN_OXIDASE_INHIBITOR	Not_reducible_to_covariate	-0.195251	NA	NA	NA	NA	NA	NA	NA	NA	NA	NA	NA	NA	NA	NA	NA	NA	NA	NA	NA	NA	NA
8_GMCSF- IL-2- IL-17- CD4+ CD3+ /ul	ANTI_PLATELET	Not_reducible_to_covariate	-0.16191	NA	NA	NA	NA	NA	NA	NA	NA	NA	NA	NA	NA	NA	NA	NA	NA	NA	NA	NA	NA	NA
5_CD24- CD45RO- CD25+ CD4+ CD8- CD3+ /ul	STATIN	Not_reducible_to_covariate	0.149204	NA	NA	NA	NA	NA	NA	NA	NA	NA	NA	NA	NA	NA	NA	NA	NA	NA	NA	NA	NA	NA
5_CD24- CD45RO+ CD25+ CD4+ CD8- CD3+ /ul	ANTIDIABETIC	Not_reducible_to_covariate	0.148845	NA	NA	NA	NA	NA	NA	NA	NA	NA	NA	NA	NA	NA	NA	NA	NA	NA	NA	NA	NA	NA
5_CD25- CD4+ CD8- CD3+ /ul	ANTI_PLATELET	Not_reducible_to_covariate	-0.180987	NA	NA	NA	NA	NA	NA	NA	NA	NA	NA	NA	NA	NA	NA	NA	NA	NA	NA	NA	NA	NA
5_CD24- CD45RO- CD25- CD4+ CD8- CD3+ /ul	ANTI_PLATELET	Not_reducible_to_covariate	-0.185336	NA	NA	NA	NA	NA	NA	NA	NA	NA	NA	NA	NA	NA	NA	NA	NA	NA	NA	NA	NA	NA
5_CD62L+ CD45RO- CD25- CD4+ CD8- CD3+ /ul	ANTI_PLATELET	Not_reducible_to_covariate	-0.155303	METFORMIN	Not_reducible_to_covariate	-0.175012	NA	NA	NA	NA	NA	NA	NA	NA	NA	NA	NA	NA	NA	NA	NA	NA	NA	NA
5_CD62L+ CD45RO+ CD25- CD4+ CD8- CD3+ /ul	CALCIUMANTAGONIST	Not_reducible_to_covariate	0.1499	IMIDAZOLE_AGONIST	Not_reducible_to_covariate	0.222003	NA	NA	NA	NA	NA	NA	NA	NA	NA	NA	NA	NA	NA	NA	NA	NA	NA	NA
5_CD62L+ CD45RO- CD8+ CD4- CD3+ /ul	ANTI_PLATELET	Not_reducible_to_covariate	-0.256156	BETA_BLOCKER	Not_reducible_to_covariate	-0.155745	IMIDAZOLE_AGONIST	Not_reducible_to_covariate	-0.165031	METFORMIN	Not_reducible_to_covariate	-0.166054	PPI	Not_reducible_to_covariate	-0.231632	THYROID	Not_reducible_to_covariate	-0.197286	NA	NA	NA	NA	NA	NA
5_CD62L+ CD45RO+ CD8+ CD4- CD3+ /ul	ANTI_PLATELET	Not_reducible_to_covariate	-0.234372	DIURETIC	Not_reducible_to_covariate	-0.161331	THYROID	Not_reducible_to_covariate	-0.169876	XANTHAN_OXIDASE_INHIBITOR	Not_reducible_to_covariate	0.16828	NA	NA	NA	NA	NA	NA	NA	NA	NA	NA	NA	NA
5_CD24+ CD45RO+ CD8+ CD4- CD3+ /ul	PPI	Not_reducible_to_covariate	-0.246805	VITAMIN_D	Not_reducible_to_covariate	-0.165886	NA	NA	NA	NA	NA	NA	NA	NA	NA	NA	NA	NA	NA	NA	NA	NA	NA	NA
5_CD24+ CD45RO- CD8+ CD4- CD3+ /ul	ANTIDIABETIC	Not_reducible_to_covariate	-0.213203	AT2_BLOCKER	Not_reducible_to_covariate	0.180461	STATIN	Not_reducible_to_covariate	-0.173687	THYROID	Not_reducible_to_covariate	0.160329	NA	NA	NA	NA	NA	NA	NA	NA	NA	NA	NA	NA
5_CD4_Teff/Tn	METFORMIN	Not_reducible_to_covariate	0.191825	NA	NA	NA	NA	NA	NA	NA	NA	NA	NA	NA	NA	NA	NA	NA	NA	NA	NA	NA	NA	NA
5_CD4_Tem/Tn	METFORMIN	Not_reducible_to_covariate	0.203093	NA	NA	NA	NA	NA	NA	NA	NA	NA	NA	NA	NA	NA	NA	NA	NA	NA	NA	NA	NA	NA
5_CD8_Tem/Tcm	BETA_BLOCKER	Not_reducible_to_covariate	-0.164314	VITAMIN_D	Not_reducible_to_covariate	-0.17509	NA	NA	NA	NA	NA	NA	NA	NA	NA	NA	NA	NA	NA	NA	NA	NA	NA	NA
5_CD8_Teff/Tn	IMIDAZOLE_AGONIST	Not_reducible_to_covariate	0.248881	NA	NA	NA	NA	NA	NA	NA	NA	NA	NA	NA	NA	NA	NA	NA	NA	NA	NA	NA	NA	NA
5_CD8_Tem/Tn	METFORMIN	Not_reducible_to_covariate	0.221654	NA	NA	NA	NA	NA	NA	NA	NA	NA	NA	NA	NA	NA	NA	NA	NA	NA	NA	NA	NA	NA
5_CD4_Tem/Treg	ANTIDIABETIC	Not_reducible_to_covariate	-0.163819	METFORMIN	Not_reducible_to_covariate	0.231463	NA	NA	NA	NA	NA	NA	NA	NA	NA	NA	NA	NA	NA	NA	NA	NA	NA	NA
5_CD4_Tcm/Treg	ACE_INHIBITOR	Not_reducible_to_covariate	0.181494	BETA_BLOCKER	Not_reducible_to_covariate	0.204374	THYROID	Not_reducible_to_covariate	0.16545	NA	NA	NA	NA	NA	NA	NA	NA	NA	NA	NA	NA	NA	NA	NA
5_CD4_Teff/Treg	PPI	Not_reducible_to_covariate	-0.160613	NA	NA	NA	NA	NA	NA	NA	NA	NA	NA	NA	NA	NA	NA	NA	NA	NA	NA	NA	NA	NA
5_CD4_Teff/2_Treg	ANTI_PLATELET	Not_reducible_to_covariate	-0.186234	DIURETIC	Not_reducible_to_covariate	-0.187487	XANTHAN_OXIDASE_INHIBITOR	Not_reducible_to_covariate	0.183611	NA	NA	NA	NA	NA	NA	NA	NA	NA	NA	NA	NA	NA	NA	NA
5_Tcm/2_Treg	BETA_BLOCKER	Not_reducible_to_covariate	0.15829	CORTICOSTEROID	Not_reducible_to_covariate	0.222886	NA	NA	NA	NA	NA	NA	NA	NA	NA	NA	NA	NA	NA	NA	NA	NA	NA	NA
