# Supplementary material for: LongDat: an R package for covariate-sensitive longitudinal analysis of high-dimensional data
Source: Bioinform Adv. 2023 May 18;3(1):vbad063. doi: 10.1093/bioadv/vbad063 (PMC10284677; doi:10.1093/bioadv/vbad063)
Supplement: vbad063_Supplementary_Data [file vbad063_supplementary_data.zip › Supplementary table 2.xlsx]

## Sheet: 20220530_confounder_to_covariat
Feature	Prevalence_percentage	Mean_abundance	Signal	Effect_1_2	Effect_1_3	Effect_2_3	EffectSize_1_2	EffectSize_1_3	EffectSize_2_3	Null_time_model_q	Post-hoc_q_1_2	Post-hoc_q_1_3	Post-hoc_q_2_3	Wilcox_p_ 1_2	Wilcox_p_ 1_3	Wilcox_p_ 2_3
Acidaminococcus.intestini._C_	8.696	3.145	OK_nrc	Decreased	NS	Enriched	-0.0869565	0	0.0869565	0.00178913	8.32811e-05	0.416558	0.000587479	0.55664	1	0.55664
Actinomyces.dentalis	10.145	0.116	NS	NS	NS	NS	0	0.0434783	0.0434783	0.955082	0.996061	0.996061	0.996179	1	1	1
Actinomyces.graevenitzii	24.638	0.333	NS	NS	NS	NS	-0.0869565	-0.26087	-0.130435	0.44288	0.697225	0.20091	0.20091	0.65998	0.177893	0.360256
Actinomyces.odontolyticus._C_	60.87	0.957	NS	NS	NS	NS	0.130435	-0.217391	-0.391304	0.351826	0.581407	0.170874	0.114299	0.448102	0.345998	0.197303
Actinomyces.sp..HPA0247	33.333	0.493	NS	NS	NS	NS	0.0869565	-0.0434783	-0.130435	0.640346	0.486505	0.819335	0.486505	0.736693	0.849692	0.709495
Actinomyces.sp..ICM39	40.58	0.71	OK_nrc	NS	NS	Decreased	0.130435	-0.173913	-0.391304	0.0883291	0.141972	0.155913	0.0146836	0.0969382	0.0969382	0.0202372
Actinomyces.sp..ICM47	60.87	1.261	OK_nc	NS	Decreased	NS	-0.26087	-0.347826	-0.173913	0.0702986	0.0589336	0.00997054	0.279996	0.133827	0.0887751	0.320556
Actinomyces.sp.._C.ICM58_oral.taxon.172_	43.478	1.13	NS	NS	NS	NS	0.130435	-0.173913	-0.26087	0.276788	0.691103	0.0870341	0.0851175	0.354204	0.186172	0.186172
Actinomyces.viscosus._C_	23.188	0.333	NS	NS	NS	NS	-0.130435	-0.217391	-0.0434783	0.394722	0.375289	0.184681	0.375289	0.354353	0.196799	0.571608
Adlercreutzia.equolifaciens	46.377	3.565	NS	NS	NS	NS	-0.0434783	-0.173913	0.0869565	0.761646	0.603456	0.603456	0.90258	0.528855	0.528855	0.528855
Akkermansia.muciniphila	43.478	56.71	NS	NS	NS	NS	0.0434783	0.173913	0	0.959194	0.857524	0.857524	0.857524	0.755658	0.755658	0.755658
Alistipes.finegoldii._C_	50.725	17.551	NS	NS	NS	NS	-0.0434783	-0.130435	-0.0434783	0.774332	0.928189	0.607232	0.607232	0.699742	0.699742	0.699742
Alistipes.indistinctus	30.435	1.246	NS	NS	NS	NS	-0.0434783	0.0869565	-0.0434783	0.640346	0.419544	0.903473	0.419544	0.670379	0.670379	0.670379
Alistipes.inops	42.029	23.783	NS	NS	NS	NS	0.0434783	0.0434783	0.130435	0.774332	0.704055	0.704055	0.704055	0.944285	0.944285	0.944285
Alistipes.obesi	69.565	13.841	OK_nrc	NS	NS	Enriched	-0.26087	0.304348	0.565217	0.0826642	0.254378	0.129511	0.00887922	0.419543	0.352472	0.0361859
Alistipes.onderdonkii._C_	53.623	71.333	NS	NS	NS	NS	0.26087	-0.0434783	-0.217391	0.409176	0.299974	0.567096	0.18315	0.116334	0.528865	0.116334
Alistipes.putredinis	53.623	33.855	NS	NS	NS	NS	-0.217391	0.0434783	0.217391	0.812656	0.722092	0.722092	0.722092	0.55021	0.55021	0.300018
Alistipes.senegalensis	26.087	1.522	NS	NS	NS	NS	0.217391	0.217391	0.130435	0.126942	0.184159	0.019778	0.191294	0.133855	0.133855	0.134417
Alistipes.shahii	50.725	12.391	NS	NS	NS	NS	0	0.130435	0.0869565	0.776775	0.823563	0.686155	0.686155	0.55569	0.55569	0.55569
Anaerostipes.caccae._C_	13.043	0.188	NS	NS	NS	NS	0.0869565	0.0434783	0	0.586221	0.42249	0.439811	0.439811	0.879321	0.879321	1
Anaerostipes.hadrus._C_	94.203	46.565	NS	NS	NS	NS	0.217391	0	-0.26087	0.276788	0.0695209	0.954146	0.0695209	0.182856	0.575086	0.132343
Anaerotruncus.colihominis	30.435	0.551	OK_nc	Enriched	Enriched	NS	0.347826	0.26087	-0.0869565	0.07241	0.00738657	0.027467	0.244288	0.0447275	0.0605019	0.221668
Atopobium.parvulum._C_	21.739	0.304	NS	NS	NS	NS	-0.130435	-0.130435	-0.0434783	0.666482	0.715195	0.533827	0.533827	0.759826	0.61477	0.61477
Azospirillum.sp..51_20	8.696	20.783	NS	NS	NS	NS	0	0.0869565	0	0.353374	0.122964	0.274212	0.274212	1	1	1
Azospirillum.sp..CAG.239	20.29	23.217	NS	NS	NS	NS	0.0434783	-0.0869565	-0.0434783	0.955082	0.916629	0.916629	0.916629	0.787406	0.692757	0.692757
Bacteroidales.gen.._C.Bacteroides.sp._Porphyromonas.sp._Parabacteroides.distasonis_	85.507	43.101	NS	NS	NS	NS	0.434783	0.217391	-0.0434783	0.106206	0.0187417	0.507645	0.0512259	0.257608	0.689212	0.563059
Bacteroides.caccae	53.623	21.957	NS	NS	NS	NS	0.0869565	-0.0434783	-0.217391	0.375752	0.376948	0.376948	0.142204	0.777458	0.662651	0.662651
Bacteroides.clarus	18.841	3.029	NS	NS	NS	NS	0.217391	0.0434783	-0.130435	0.311819	0.147354	0.738448	0.155471	0.177175	1	0.266295
Bacteroides.eggerthii	24.638	17.826	NS	NS	NS	NS	0.0869565	0.0434783	-0.217391	0.71507	0.682033	0.705391	0.682033	0.441761	0.787406	0.155739
Bacteroides.finegoldii	11.594	10.42	NS	NS	NS	NS	-0.0434783	0.0434783	0.0434783	0.986094	0.923189	0.923189	0.923189	1	1	1
Bacteroides.fragilis._C_	68.116	52.957	NS	NS	NS	NS	0.217391	-0.217391	-0.391304	0.434326	0.166138	0.992555	0.166138	0.407303	0.407303	0.25179
Bacteroides.intestinalis	23.188	18.58	NS	NS	NS	NS	0	0.0869565	-0.0869565	0.610451	0.375582	0.811443	0.375582	0.674987	0.674987	0.674987
Bacteroides.massiliensis	28.986	24.087	NS	NS	NS	NS	0.130435	-0.0869565	-0.173913	0.409176	0.252395	0.570483	0.188048	0.204084	0.160345	0.126946
Bacteroides.nordii._C_	33.333	3.449	OK_nrc	Enriched	NS	Decreased	0.347826	-0.173913	-0.391304	0.00134228	0.00162586	0.143423	8.152e-05	0.0210436	0.171773	0.0210436
Bacteroides.plebeius	11.594	24.319	NS	NS	NS	NS	0.0434783	0.0434783	0.0434783	0.848504	0.669092	0.669092	0.669092	0.789268	0.789268	0.789268
Bacteroides.sp..CAG.144	15.942	2.652	NS	NS	NS	NS	-0.130435	0.0434783	0.130435	0.353374	0.179754	0.403164	0.207744	0.272174	1	0.272174
Bacteroides.sp.._C.cellulosilyticus_timonensis_	24.638	14.884	NS	NS	NS	NS	0.173913	0.0869565	0	0.679271	0.467483	0.467483	0.919181	0.312619	0.312619	0.674987
Bacteroides.sp.._C.dorei_vulgatus_	95.652	345.957	OK_nrc	NS	NS	Decreased	0.26087	-0.173913	-0.347826	0.0702986	0.0798082	0.227497	0.00664348	0.089549	0.435876	0.0211388
Bacteroides.sp.._C.fragilis_ovatus_	82.609	81.899	NS	NS	NS	NS	0.521739	0.130435	-0.478261	0.121885	0.0541156	0.6201	0.0278697	0.00795325	0.468575	0.0199913
Bacteroides.sp.._C.rodentium_uniformis_	91.304	231.87	NS	NS	NS	NS	0.217391	-0.0434783	-0.391304	0.347629	0.131423	0.805238	0.131423	0.246654	0.767624	0.071604
Bacteroides.stercoris	28.986	20.348	NS	NS	NS	NS	0.0869565	-0.217391	-0.130435	0.560463	0.992461	0.278117	0.278117	0.726286	0.614682	0.670309
Bacteroides.thetaiotaomicron._C_	81.159	42.319	NS	NS	NS	NS	0.173913	0.0434783	-0.347826	0.465493	0.251404	0.741699	0.251404	0.348216	0.702095	0.33769
Bacteroides.xylanisolvens._C_	82.609	79.174	NS	NS	NS	NS	0.0869565	-0.0869565	-0.434783	0.559624	0.493356	0.493356	0.328448	0.57512	0.57512	0.50133
Barnesiella.intestinihominis	60.87	17.029	NS	NS	NS	NS	0.0869565	0.0869565	0.0869565	0.892354	0.805037	0.968428	0.805037	0.900012	0.900012	0.900012
Bifidobacterium.adolescentis	53.623	68.232	OK_nrc	Decreased	NS	Enriched	-0.521739	0	0.304348	0.0450362	0.00645647	0.775694	0.00645647	0.0511669	0.795954	0.161798
Bifidobacterium.animalis	13.043	0.957	NS	NS	NS	NS	0.0434783	0.0869565	0	0.359972	0.549304	0.159882	0.245498	0.752494	0.752494	0.752494
Bifidobacterium.bifidum	30.435	31.681	NS	NS	NS	NS	-0.0434783	0	0.130435	0.679271	0.422092	0.422092	0.910799	0.838464	0.838464	0.838464
Bifidobacterium.dentium._C_	18.841	0.623	NS	NS	NS	NS	-0.0434783	-0.130435	-0.0434783	0.679271	0.715599	0.596066	0.596066	1	0.514542	0.514542
Bifidobacterium.longum._C_	72.464	128.551	NS	NS	NS	NS	0.130435	0.0869565	0	0.534308	0.316853	0.692644	0.325562	0.508145	0.679037	0.508145
Bifidobacterium.pseudocatenulatum	31.884	28.159	NS	NS	NS	NS	0.0869565	0.217391	-0.0434783	0.892354	0.85363	0.975491	0.85363	0.833935	0.829379	0.464308
Bifidobacterium.ruminantium	11.594	5.493	NS	NS	NS	NS	-0.130435	0	0	0.955082	0.867045	0.867045	0.867045	0.835551	0.855132	0.855132
Bifidobacterium.sp.._C.catenulatum_kashiwanohense_	27.536	8.841	NS	NS	NS	NS	-0.0869565	0.0434783	-0.0434783	0.93346	0.954534	0.926886	0.926886	1	1	1
Bilophila.wadsworthia._C_	72.464	10.609	NS	NS	NS	NS	0.0869565	0	-0.26087	0.67042	0.894863	0.482293	0.482293	0.878722	0.878722	0.847612
Blautia.hansenii._C_	10.145	1.87	NS	NS	NS	NS	-0.130435	-0.0869565	0.0434783	0.287023	0.0752527	0.462992	0.282216	0.301864	0.301864	0.789268
Blautia.hydrogenotrophica	18.841	0.58	NS	NS	NS	NS	0.130435	-0.0434783	-0.173913	0.26692	0.204308	0.368828	0.0777687	0.624549	0.789268	0.413429
Blautia.obeum	88.406	16.957	NS	NS	NS	NS	-0.304348	-0.304348	0.0869565	0.409176	0.170214	0.170214	0.903119	0.28734	0.28734	0.631739
Blautia.producta	21.739	1.884	OK_nrc	Enriched	NS	Decreased	0.217391	0	-0.26087	0.0163152	0.00554797	0.735033	0.00298487	0.0632302	1	0.0632302
Blautia.sp..KLE.1732	79.71	23.725	NS	NS	NS	NS	-0.26087	-0.26087	0.130435	0.287023	0.0809428	0.161808	0.518688	0.0573781	0.0573781	0.432337
Blautia.wexlerae	95.652	166.971	NS	NS	NS	NS	0.130435	0.304348	0.130435	0.776775	0.988375	0.599197	0.599197	0.891129	0.588256	0.870507
Clostridiales.bacterium.VE202.09	8.696	2.565	OK_nc	Enriched	NS	Decreased	0.130435	0	-0.130435	0.0163152	0.00872977	0.678894	0.00152864	0.272174	1	0.272174
Clostridiales.bacterium.VE202.14	21.739	1.377	NS	NS	NS	NS	-0.173913	0	0.0869565	0.812656	0.727198	0.79992	0.727198	0.833484	0.833484	0.833484
Clostridiales.bacterium.VE202.21	34.783	0.391	NS	NS	NS	NS	0	0	0	1	1	1	1	1	1	1
Clostridium.sp..AT4	21.739	2.217	NS	NS	NS	NS	-0.0869565	-0.0434783	0.173913	0.640346	0.424769	0.785031	0.424769	0.441761	0.611453	0.441761
Clostridium.sp..ATCC.29733	37.681	0.507	NS	NS	NS	NS	-0.173913	0.0434783	0.217391	0.557178	0.20882	1	0.20882	0.289785	1	0.289785
Clostridium.sp..CAG.127	31.884	22.087	NS	NS	NS	NS	-0.0434783	0	0	0.986094	0.930567	0.930567	0.930567	0.905695	0.905695	0.905695
Clostridium.sp..CAG.138	28.986	14.159	NS	NS	NS	NS	-0.0434783	-0.0869565	0.0869565	0.892354	0.838572	0.838572	0.838572	0.944183	0.944183	0.944183
Clostridium.sp..CAG.217	30.435	21.565	NS	NS	NS	NS	-0.173913	0	0.0434783	0.723636	0.678683	0.68093	0.678683	0.464443	1	0.464443
Clostridium.sp..CAG.230	15.942	0.783	NS	NS	NS	NS	-0.173913	0.0434783	0.130435	0.359815	0.123323	0.662407	0.123323	0.272174	1	0.272174
Clostridium.sp..CAG.273	17.391	3.232	NS	NS	NS	NS	0.0869565	0.130435	-0.0434783	0.44784	0.250584	0.283966	0.652342	0.301864	0.301864	0.787406
Clostridium.sp..CAG.302	10.145	2.565	NS	NS	NS	NS	-0.130435	0	0.0434783	0.353374	0.120252	0.785735	0.202661	0.544348	0.789268	0.789268
Clostridium.sp..CAG.306	15.942	6.101	NS	NS	NS	NS	0	0.0869565	0.0869565	0.673142	0.622522	0.622522	0.622522	0.583882	0.583882	0.583882
Clostridium.sp..CAG.343	11.594	6.594	NS	NS	NS	NS	-0.173913	-0.0434783	0.173913	1	0.998375	0.998375	0.998375	0.150522	1	0.150522
Clostridium.sp..CAG.433	8.696	1.435	NS	NS	NS	NS	0.0869565	0.0434783	0.0434783	0.662983	0.501725	0.501725	0.501725	1	1	1
Clostridium.sp..CAG.440	10.145	3.058	NS	NS	NS	NS	-0.173913	-0.130435	0.0434783	0.207422	0.0431985	0.234887	0.234887	0.301045	0.514542	0.586214
Clostridium.sp..CAG.678	8.696	9	NS	NS	NS	NS	0.0434783	0.0434783	0	0.941225	0.858229	0.858229	0.858229	1	1	1
Clostridium.sp..JCC	27.536	2.638	NS	NS	NS	NS	-0.217391	-0.217391	0.0434783	0.287023	0.0974504	0.11906	0.677085	0.16058	0.16058	0.903917
Clostridium.sp..KLE.1755	23.188	2.275	NS	NS	NS	NS	0.304348	0.0869565	-0.0869565	0.298523	0.0824594	0.343136	0.187857	0.218226	0.875824	0.958788
Clostridium.sp..L2.50	15.942	11.971	NS	NS	NS	NS	-0.0434783	0	0.0869565	0.761646	0.650933	0.650933	0.678232	0.541966	1	0.541966
Collinsella.aerofaciens._C_	71.014	38.232	NS	NS	NS	NS	-0.434783	-0.347826	0.26087	0.175673	0.0304213	0.12109	0.362836	0.1111	0.1111	0.365356
Coprococcus.catus	71.014	6.594	NS	NS	NS	NS	0.0434783	0.0434783	-0.217391	0.928758	0.923676	0.923676	0.923676	0.602002	0.602002	0.602002
Coprococcus.comes	76.812	17.072	OK_nrc	Decreased	NS	Enriched	-0.652174	0	0.478261	0.0328495	0.0026705	0.281044	0.0291397	0.002008	0.22493	0.034353
Coprococcus.sp.._C.HPP0074_HPP0048_	18.841	3.71	NS	NS	NS	NS	-0.0434783	-0.217391	-0.0869565	0.465493	0.579334	0.254669	0.329224	1	0.163422	0.301864
Coriobacteriaceae.bacterium.GD5	10.145	0.203	NS	NS	NS	NS	0.0434783	0	0	0.986094	0.948506	0.948506	0.948506	1	1	1
Desulfovibrio.piger	11.594	1.594	NS	NS	NS	NS	0.130435	0.0434783	-0.0434783	0.625982	0.456903	0.697434	0.456903	0.544348	0.789268	0.634017
Dialister.invisus	42.029	40.971	OK_nrc	Decreased	NS	Enriched	-0.391304	-0.130435	0.304348	0.0328495	0.00299151	0.630813	0.00546823	0.0216522	0.824098	0.0216522
Dielma.fastidiosa._C_	11.594	0.29	NS	NS	NS	NS	0.0869565	0.0434783	-0.0869565	0.593297	0.422104	0.549144	0.502429	0.595076	0.595076	0.595076
Dorea.formicigenerans._C_	81.159	8.783	NS	NS	NS	NS	0.0869565	-0.130435	0	0.727608	0.618956	0.618956	0.798138	0.851695	0.851695	0.851695
Dorea.longicatena	89.855	31.812	NS	NS	NS	NS	-0.521739	-0.130435	0.217391	0.593297	0.408208	0.549686	0.536376	0.170123	0.170123	0.198228
Eggerthella.lenta._C.Clostridioides.difficile_	75.362	7.884	OK_nrc	Enriched	NS	Decreased	0.304348	-0.0434783	-0.434783	0.0877743	0.0379728	0.605537	0.0161664	0.0999828	1	0.065604
Eggerthella.sp..CAG.298	20.29	0.841	OK_nrc	Decreased	Decreased	NS	-0.173913	-0.0869565	0.0869565	0.0313883	0.00450776	0.0232215	0.227007	0.269294	0.269294	0.269294
Enterobacteriaceae.sp.._C.Escherichia.coli_Escherichia.fergusonii_Shigella.boydii_Shigella.dysenteriae_Shigella.flexneri_Shigella.sonnei_	57.971	8.522	NS	NS	NS	NS	-0.217391	-0.304348	-0.304348	0.200743	0.256317	0.0352765	0.23812	0.0660833	0.0460987	0.104746
Erysipelotrichaceae.sp.._C.Coprobacillus_Erysipelatoclostridium.ramosum_	44.928	5.565	OK_nrc	Enriched	NS	Decreased	0.521739	0.130435	-0.478261	0.00603731	0.00056494	0.459678	0.00385567	0.0139863	0.582899	0.0212717
Eubacterium.ramulus	66.667	7.725	NS	NS	NS	NS	0.304348	-0.130435	-0.130435	0.892354	0.887615	0.887615	0.887615	0.56497	0.56497	0.711664
Eubacterium.sp..3_1_31._C_	10.145	0.667	NS	NS	NS	NS	-0.130435	-0.0434783	0.0434783	0.640346	0.557843	0.562027	0.562027	0.520704	0.789268	0.789268
Eubacterium.sp..CAG.156	21.739	1.13	NS	NS	NS	NS	-0.0869565	0.0434783	0.0869565	0.679271	0.472625	0.836475	0.472625	0.586214	0.586214	0.586214
Eubacterium.sp..CAG.202	23.188	39.638	NS	NS	NS	NS	-0.0869565	0	-0.0434783	0.610451	0.392279	0.392279	0.818347	0.787406	0.787406	0.787406
Eubacterium.sp..CAG.274	36.232	17.797	NS	NS	NS	NS	0.26087	-0.0869565	-0.26087	0.105764	0.181302	0.296847	0.0149418	0.0312939	0.759766	0.0312939
Eubacterium.sp..CAG.38	59.42	12.754	NS	NS	NS	NS	-0.0869565	-0.0434783	0.173913	0.761683	0.660819	0.660819	0.660819	1	1	1
Eubacterium.ventriosum	50.725	4.043	NS	NS	NS	NS	-0.0869565	0.0869565	0.130435	0.597186	0.316036	0.933148	0.316036	0.171582	0.508647	0.171582
Faecalibacterium.prausnitzii	89.855	325.159	NS	NS	NS	NS	-0.173913	0.0434783	0.217391	0.768961	0.630385	0.884866	0.630385	0.296631	0.869667	0.265516
Faecalitalea.cylindroides	13.043	1.101	OK_nc	NS	NS	Decreased	0.0434783	-0.0869565	-0.130435	0.0328495	0.114976	0.25583	0.00380242	0.422678	0.422678	0.422678
Firmicutes.bacterium.ADurb.Bin467	17.391	0.319	NS	NS	NS	NS	-0.130435	0.0869565	0.173913	0.439972	0.156408	0.81935	0.156408	0.272174	0.746318	0.266919
Flavonifractor.plautii._C_	85.507	11.812	NS	NS	NS	NS	0.173913	-0.217391	-0.26087	0.299572	0.357364	0.282109	0.0830021	0.445258	0.339794	0.30954
Gemella.sanguinis	17.391	0.246	NS	NS	NS	NS	0.0434783	-0.0434783	-0.0869565	0.725531	1	0.458245	0.458245	1	0.644859	0.644859
Granulicatella.adiacens	17.391	0.232	NS	NS	NS	NS	0.0434783	-0.173913	-0.217391	0.121885	0.435293	0.025604	0.0172427	0.86049	0.157136	0.157136
Haemophilus.parainfluenzae	34.783	1.507	NS	NS	NS	NS	0.173913	0.0869565	-0.173913	0.476721	0.505172	0.505172	0.249815	0.431869	1	0.215251
Holdemanella.biformis	42.029	12.203	NS	NS	NS	NS	-0.0869565	-0.0869565	0	0.941801	0.8997	0.8997	0.8997	0.91876	0.91876	0.91876
Holdemania.filiformis	56.522	1.391	NS	NS	NS	NS	0.0869565	0	-0.130435	0.725531	0.663288	0.663288	0.719256	0.555776	0.555776	0.555776
Hungatella.hathewayi	23.188	0.42	NS	NS	NS	NS	0.130435	0.0434783	-0.0869565	0.353374	0.187065	0.596097	0.233875	0.421331	0.664612	0.421331
Intestinibacter.bartlettii	66.667	8.043	NS	NS	NS	NS	-0.347826	0.217391	0.347826	0.560463	0.359369	0.465117	0.518209	0.413279	1	0.413279
Intestinimonas.butyriciproducens	47.826	2.362	NS	NS	NS	NS	0.391304	0.130435	-0.0869565	0.140349	0.0220603	0.207744	0.207744	0.0560239	0.518309	0.278815
Klebsiella.sp.._C.quasipneumoniae_pneumoniae_varicola_	11.594	0.478	NS	NS	NS	NS	-0.0869565	0.0434783	0.130435	0.409176	0.401069	0.401069	0.171682	0.409847	0.409847	0.409847
Lachnospiraceae.bacterium.1_4_56FAA	26.087	1.043	NS	NS	NS	NS	-0.173913	0	0.0434783	0.955082	0.92346	0.92346	0.92346	0.917741	0.917741	0.917741
Lachnospiraceae.bacterium.3_1_57FAA_CT1	23.188	0.551	NS	NS	NS	NS	0.130435	0.130435	-0.0434783	0.67042	0.533393	0.533393	0.718055	0.457287	0.457287	0.864569
Lactobacillus.acidophilus	10.145	0.232	NS	NS	NS	NS	0.0434783	0	-0.0869565	0.892354	0.894738	0.867085	0.867085	1	1	1
Lactobacillus.mucosae	10.145	3.522	NS	NS	NS	NS	-0.0869565	-0.130435	0	0.702493	0.487708	0.487708	0.887655	1	0.835551	1
Lactobacillus.sp.._C.casei_paracasei_	11.594	0.377	NS	NS	NS	NS	-0.0869565	-0.130435	-0.0869565	0.359815	0.223876	0.185026	0.593074	0.437761	0.437761	0.710347
Lactococcus.lactis	66.667	4.29	NS	NS	NS	NS	-0.173913	-0.217391	-0.0869565	0.934115	0.9319	0.9319	0.9319	0.792411	0.792411	0.792411
Lactococcus.raffinolactis	8.696	0.101	NS	NS	NS	NS	-0.0434783	-0.0869565	-0.0434783	0.673142	0.589278	0.589278	0.589278	0.77283	0.77283	0.77283
Leuconostoc.mesenteroides	8.696	0.333	NS	NS	NS	NS	-0.0869565	-0.173913	-0.0869565	0.658751	0.597679	0.999968	0.999968	0.583882	0.292538	0.55664
Merdibacter.massiliensis	27.536	1.232	NS	NS	NS	NS	0.173913	0.0434783	0.0869565	0.967906	0.850043	0.850043	0.850043	0.928444	0.928444	0.928444
Methanobrevibacter.smithii	18.841	2.29	NS	NS	NS	NS	0.0434783	0.130435	0.0434783	0.465493	0.263438	0.263438	0.675322	0.421069	0.421069	0.587937
Odoribacter.splanchnicus	84.058	11.754	NS	NS	NS	NS	0.217391	0	-0.0434783	0.560463	0.347947	0.751626	0.347947	0.722566	0.722566	0.722566
Oscillibacter.sp..57_20	76.812	9.71	OK_nrc	NS	NS	Enriched	-0.0434783	0.173913	0.608696	0.0173756	0.0797027	0.0554633	0.000814007	0.221295	0.182612	0.0129144
Oscillibacter.sp..ER4	66.667	26.362	OK_nc	Decreased	NS	Enriched	-0.434783	0.130435	0.478261	0.0450362	0.00973923	0.937095	0.00791317	0.0296699	0.448741	0.0296699
Oscillibacter.sp..KLE.1728	91.304	13.493	NS	NS	NS	NS	0.217391	0.130435	-0.391304	0.103641	0.0239378	0.875357	0.0239378	0.127728	0.676219	0.0781435
Parabacteroides.johnsonii	14.493	3.174	OK_nrc	Enriched	NS	Decreased	0.173913	0.0434783	-0.173913	0.0702986	0.0103414	0.876088	0.0103414	0.150522	0.789268	0.150522
Parabacteroides.merdae	55.072	13.942	NS	NS	NS	NS	0	0.0869565	0.304348	0.805577	0.706273	0.91423	0.706273	0.683929	0.801541	0.371835
Paraprevotella.clara	15.942	3	NS	NS	NS	NS	0.0869565	0.0434783	0.0869565	0.353374	0.116015	0.116015	0.952626	0.634017	0.634017	0.853923
Parasutterella.excrementihominis._C_	31.884	4.406	NS	NS	NS	NS	0.0869565	0.0434783	0	0.941801	0.796727	0.796727	0.796727	0.836247	0.836247	0.836247
Phascolarctobacterium.sp..CAG.207	31.884	18.072	NS	NS	NS	NS	0.130435	0.0434783	-0.130435	0.955082	0.943825	0.943825	0.943825	0.464443	0.721815	0.464443
Phascolarctobacterium.succinatutens	20.29	14.391	NS	NS	NS	NS	-0.0434783	0	0.0434783	0.986094	0.952374	0.952374	0.952374	0.855132	0.855132	0.855132
Porphyromonadaceae.sp.._C.Coprobacter.fastidiosus_Tannerella.sp._	55.072	5.188	NS	NS	NS	NS	0.217391	0.0869565	-0.0869565	0.625982	0.498226	0.562871	0.551657	0.554772	0.554772	0.554772
Prevotella.copri	34.783	101.072	NS	NS	NS	NS	-0.130435	0	0.217391	0.610451	0.4089	0.909274	0.4089	1	0.538427	0.538427
Prevotella.sp..CAG.279	37.681	35.913	NS	NS	NS	NS	-0.217391	0	0.0434783	0.848504	0.795822	0.83759	0.795822	0.465395	0.944183	0.944183
Prevotella.sp..CAG.873	11.594	7.014	NS	NS	NS	NS	0.0434783	0.0869565	-0.0434783	0.640346	0.567833	0.567833	0.567833	0.789268	0.789268	0.789268
Propionibacterium.freudenreichii	13.043	0.333	NS	NS	NS	NS	-0.173913	-0.0434783	0.0869565	0.345092	0.111349	0.294966	0.279719	0.26966	0.443598	0.443598
Pseudoflavonifractor.capillosus	21.739	0.406	NS	NS	NS	NS	0.130435	0	-0.173913	0.571938	0.390808	0.769337	0.390808	0.644859	1	0.644859
Roseburia.hominis	78.261	12.232	OK_nrc	Enriched	NS	Decreased	0.565217	0.304348	-0.434783	0.00354027	0.000324392	0.615758	0.00249079	0.00530692	0.333354	0.0195121
Roseburia.intestinalis	66.667	35.725	NS	NS	NS	NS	-0.347826	-0.0434783	0.26087	0.825066	0.778689	0.778689	0.778689	0.601252	0.741138	0.601252
Roseburia.inulinivorans	91.304	32.101	NS	NS	NS	NS	0.26087	-0.0434783	-0.304348	0.560975	0.342611	0.851902	0.342611	0.206773	0.889376	0.238648
Roseburia.sp..40_7	36.232	3.725	OK_nrc	Decreased	NS	Enriched	-0.347826	0.217391	0.347826	0.0877743	0.0184026	0.753575	0.0207864	0.0467951	0.569827	0.0467951
Roseburia.sp..CAG.182	14.493	0.522	NS	NS	NS	NS	-0.130435	-0.0434783	0.173913	0.200743	0.0363471	0.333668	0.0664837	0.204325	0.68447	0.204325
Roseburia.sp..CAG.309	14.493	1.261	NS	NS	NS	NS	-0.130435	0.0869565	0.0869565	0.653101	0.502441	0.502441	0.502441	0.498225	0.498225	0.498225
Rothia.mucilaginosa	34.783	0.942	NS	NS	NS	NS	0.217391	0.173913	-0.130435	0.287023	0.0943043	0.521203	0.144603	0.305291	0.305291	0.305291
Ruminococcaceae.bacterium.D16	34.783	3.319	NS	NS	NS	NS	0.217391	0.0434783	-0.130435	0.928758	0.900188	0.94104	0.900188	0.682131	0.816445	0.816445
Ruminococcus.bicirculans	59.42	113.29	NS	NS	NS	NS	-0.173913	0.173913	0.26087	0.534308	0.35336	0.618512	0.299577	0.365356	0.210844	0.210844
Ruminococcus.bromii	65.217	165.159	NS	NS	NS	NS	-0.391304	0.0434783	0.347826	0.466057	0.188204	0.89441	0.188204	0.119724	0.670077	0.119724
Ruminococcus.callidus	17.391	18.797	NS	NS	NS	NS	-0.0869565	0	0.130435	0.203048	0.0347413	0.0347413	0.775127	0.833935	0.833935	0.544348
Ruminococcus.lactaris	42.029	20.435	NS	NS	NS	NS	0.0434783	0	-0.0434783	0.986094	0.968163	0.968163	0.968163	0.890294	1	0.890294
Ruminococcus.sp..CAG.177	18.841	16.275	NS	NS	NS	NS	-0.173913	-0.130435	-0.0434783	0.203048	0.0484006	0.121788	0.433955	0.221812	0.266295	1
Ruminococcus.sp..CAG.254	15.942	10.826	NS	NS	NS	NS	-0.0869565	0.0434783	0.0869565	0.625982	0.351869	0.999663	0.351869	0.855132	0.855132	0.855132
Senegalimassilia.anaerobia	49.275	4.652	NS	NS	NS	NS	-0.0869565	0	0.130435	0.768961	0.608818	0.608818	0.608818	0.789064	0.789064	0.789064
Staphylococcus.sp..CAG.324	15.942	2.696	NS	NS	NS	NS	0.0434783	0.0869565	0.0434783	0.848504	0.793626	0.793626	0.793626	0.89225	0.89225	0.89225
Streptococcus.australis	13.043	0.159	NS	NS	NS	NS	0.130435	0	-0.130435	0.774332	0.70268	0.70268	0.774803	0.850107	0.850107	0.850107
Streptococcus.mitis	28.986	0.841	NS	NS	NS	NS	0	-0.130435	-0.0869565	0.353374	0.370369	0.115636	0.319652	0.841104	0.437761	0.437761
Streptococcus.oralis._C_	18.841	0.478	NS	NS	NS	NS	0.130435	0.0434783	-0.217391	0.44288	0.325817	0.587165	0.25827	0.584136	0.78353	0.212279
Streptococcus.parasanguinis	66.667	3.942	NS	NS	NS	NS	0.130435	0.0869565	0	0.848504	0.721562	0.950768	0.721562	0.660544	0.660544	0.660544
Streptococcus.salivarius._C_	84.058	7.522	NS	NS	NS	NS	-0.217391	0	0.0869565	0.571938	0.389699	0.477473	0.583921	0.549526	0.549526	0.549526
Streptococcus.sanguinis._C_	11.594	0.13	NS	NS	NS	NS	-0.0434783	0	0.0434783	0.88166	0.721093	0.721093	0.721093	0.824141	0.824141	0.824141
Streptococcus.sp..F0442	13.043	0.217	NS	NS	NS	NS	-0.0434783	-0.130435	-0.0869565	0.570527	0.5156	0.403828	0.5156	0.643526	0.502639	0.710347
Streptococcus.sp..HSISM1	23.188	0.681	NS	NS	NS	NS	-0.130435	-0.0869565	0	0.595532	0.409712	0.536986	0.513676	0.619301	0.619301	0.619301
Streptococcus.sp.._C.I.G2_I.P16_	10.145	0.203	NS	NS	NS	NS	0.0434783	-0.0434783	-0.0869565	0.762496	0.754777	0.687367	0.687367	0.89225	0.879321	0.879321
Streptococcus.sp.._C.infantis_mitis_	13.043	0.203	NS	NS	NS	NS	0.0869565	-0.0869565	-0.173913	0.610451	0.50535	0.50535	0.476586	0.561094	0.710347	0.561094
Streptococcus.thermophilus	78.261	16.275	NS	NS	NS	NS	-0.26087	-0.173913	0.0434783	0.892354	0.830578	0.830578	0.830578	0.696556	0.696556	0.696556
Streptococcus.vestibularis	31.884	1.072	NS	NS	NS	NS	-0.0869565	0	0.173913	0.971934	0.93863	0.93863	0.93863	0.901663	0.901663	0.901663
Subdoligranulum.sp..4_3_54A2FAA	84.058	9.522	NS	NS	NS	NS	-0.0434783	-0.173913	-0.173913	0.322667	0.875743	0.107524	0.107524	0.944533	0.166743	0.166743
Sutterella.sp..CAG.351	8.696	1.536	NS	NS	NS	NS	-0.0869565	0	0	0.542243	0.317359	0.763165	0.352719	1	1	1
Sutterella.wadsworthensis	36.232	12.014	NS	NS	NS	NS	0.217391	0.304348	0.0434783	0.394722	0.135938	0.135938	0.904146	0.288776	0.225912	1
Turicibacter.sanguinis._C_	18.841	1.058	NS	NS	NS	NS	-0.130435	-0.217391	-0.0434783	0.200743	0.157407	0.054016	0.591171	0.20536	0.125356	0.930111
Tyzzerella.nexilis	13.043	7.667	NS	NS	NS	NS	-0.0434783	-0.0869565	-0.0434783	0.640346	0.444618	0.444618	0.444618	1	0.875824	0.875824
Veillonella.atypica._C_	36.232	1.377	NS	NS	NS	NS	0.0869565	-0.0869565	-0.217391	0.200743	0.141222	0.396666	0.0471911	0.437406	0.437406	0.393601
Veillonella.dispar	21.739	1.217	NS	NS	NS	NS	0.217391	0	-0.26087	0.586676	0.357792	0.736732	0.357792	0.667218	1	0.476161
Veillonella.parvula._C_	34.783	4.478	NS	NS	NS	NS	0.130435	0.0869565	-0.0869565	0.359815	0.133784	0.879047	0.133784	0.595704	0.719526	0.595704
Veillonella.sp..oral.taxon.158	23.188	0.696	NS	NS	NS	NS	0.0869565	0.0434783	-0.0869565	0.571938	0.378403	0.719307	0.378403	1	1	0.964885
X_Clostridium_.asparagiforme	37.681	1.043	NS	NS	NS	NS	0.347826	0.130435	-0.173913	0.299572	0.081536	0.199677	0.451355	0.0357122	0.368312	0.304317
X_Clostridium_.citroniae	43.478	1.029	OK_nrc	Enriched	NS	NS	0.304348	0.173913	-0.130435	0.0702986	0.0085935	0.292187	0.0682642	0.0626902	0.22704	0.22704
X_Clostridium_.clostridioforme	33.333	2.377	NS	NS	NS	NS	-0.130435	0.217391	0.217391	0.200743	0.126471	0.377813	0.0352333	0.25278	0.311806	0.0966116
X_Clostridium_.innocuum._C.Clostridioides.difficile_	40.58	1.072	NS	NS	NS	NS	0.0869565	-0.0434783	-0.130435	0.908892	0.780848	0.780848	0.780848	0.922644	0.922644	0.922644
X_Clostridium_.leptum	59.42	1.884	RC	Decreased	Decreased	NS	-0.173913	-0.217391	0	0.0877743	0.0157829	0.0157829	0.871756	0.216753	0.216753	1
X_Clostridium_.methylpentosum	14.493	0.159	NS	NS	NS	NS	0.0434783	0.130435	0.0434783	0.744714	0.639691	0.639691	0.740493	0.765594	0.699114	0.765594
X_Clostridium_.saccharogumia	24.638	1.304	NS	NS	NS	NS	0.130435	0.173913	0.0434783	0.126942	0.0263572	0.0284823	0.733767	0.204325	0.204325	1
X_Clostridium_.saccharolyticum._C_	13.043	0.71	NS	NS	NS	NS	-0.173913	-0.130435	0.0869565	0.640346	0.473157	0.473157	0.533153	0.592662	0.796987	0.592662
X_Clostridium_.scindens	33.333	0.71	OK_nc	Enriched	NS	Decreased	0.26087	0.0869565	-0.217391	0.0826642	0.0208845	0.434743	0.0483479	0.0867469	0.265205	0.0867469
X_Clostridium_.sp.._C.boltae_clostridioforme_	50.725	7.42	NS	NS	NS	NS	0.217391	0	-0.173913	0.434326	0.190086	0.42714	0.453962	0.295027	0.655868	0.487116
X_Clostridium_.spiroforme	21.739	0.478	NS	NS	NS	NS	-0.0869565	-0.173913	0	0.640346	0.634267	0.536537	0.536537	0.824141	0.824141	0.824141
X_Clostridium_.symbiosum._C_	23.188	0.681	NS	NS	NS	NS	0.217391	0.130435	-0.0434783	0.439279	0.224559	0.483944	0.390287	0.503113	0.608221	0.608221
X_Eubacterium_.eligens	86.957	70.812	NS	NS	NS	NS	0.391304	-0.0434783	-0.173913	0.557178	0.325998	0.547782	0.475016	0.065311	0.862011	0.266728
X_Eubacterium_.hallii	85.507	28.464	NS	NS	NS	NS	0.217391	0.173913	0.130435	1	0.989075	0.989075	0.989075	0.875692	0.875692	0.875692
X_Eubacterium_.rectale	72.464	117.681	OK_nc	Decreased	NS	Enriched	-0.478261	-0.130435	0.347826	0.0328495	0.00294343	0.501749	0.00814585	0.00815159	0.532748	0.0492061
X_Eubacterium_.siraeum	39.13	25.913	NS	NS	NS	NS	0.130435	0.0869565	-0.0434783	0.542243	0.302192	0.488133	0.488133	0.370603	0.723674	0.459834
X_Eubacterium_.sulci	18.841	0.203	NS	NS	NS	NS	0.26087	0.0434783	-0.217391	0.288668	0.156398	0.658409	0.156398	0.143003	0.765594	0.143003
X_Ruminococcus_.gnavus	55.072	27.319	NS	NS	NS	NS	-0.130435	-0.391304	-0.217391	0.207422	0.487686	0.060399	0.136821	0.794446	0.0680116	0.123528
X_Ruminococcus_.torques	75.362	33.029	NS	NS	NS	NS	0.0434783	-0.478261	-0.217391	0.431378	0.724064	0.254692	0.229436	0.532789	0.0920922	0.0920922
X_Ruminococcus_.torques._C_	72.464	47.609	NS	NS	NS	NS	0	-0.304348	-0.0869565	0.359815	0.342479	0.342479	0.127927	0.485873	0.405764	0.405764
bacterium.LF.3	72.464	19	OK_nrc	NS	NS	Decreased	0.217391	-0.173913	-0.521739	0.0328495	0.0928958	0.0928958	0.00191892	0.22732	0.221186	0.00682335
butyrate.producing.bacterium.SS3_4	85.507	7.101	NS	NS	NS	NS	-0.347826	0.130435	0.478261	0.321377	0.0907536	0.978897	0.0907536	0.177411	0.589163	0.0837307
candidatus.Alistipes.marseilloanorexicus	49.275	4.072	NS	NS	NS	NS	-0.0434783	0.0869565	0.217391	0.353374	0.187191	0.648713	0.149749	0.341917	0.906258	0.224807
candidatus.Saccharibacteria.oral.taxon.TM7x	10.145	0.159	NS	NS	NS	NS	-0.0434783	-0.173913	-0.130435	0.733189	0.805786	0.999958	0.999958	0.409847	0.223372	0.223372
unassigned	100	127.493	NS	NS	NS	NS	0.0434783	-0.0434783	-0.0869565	0.781152	0.676732	0.676732	0.676732	0.861108	0.901569	0.987048
uncultured.Clostridium.sp.	49.275	1.681	NS	NS	NS	NS	-0.217391	0.0434783	0.130435	0.640346	0.52803	0.712912	0.52803	0.590027	0.91618	0.590027
uncultured.Eubacterium.sp.	56.522	1.812	NS	NS	NS	NS	-0.0869565	-0.0869565	0.26087	0.640346	0.541542	0.652188	0.541542	0.504003	0.937172	0.504003
unknown.Acinetobacter	21.739	8.42	NS	NS	NS	NS	0	0.173913	0.0434783	0.640346	0.574284	0.548426	0.574284	0.589639	0.177516	0.589639
unknown.Akkermansia	17.391	4.855	NS	NS	NS	NS	0	0	-0.0869565	0.640346	0.475731	0.475731	0.475731	1	1	1
unknown.Alistipes	43.478	28.435	NS	NS	NS	NS	0.0434783	0.0869565	0.0434783	0.892354	0.837229	0.945787	0.837229	0.964541	0.964541	0.964541
unknown.Anaeromassilibacillus	56.522	1.145	NS	NS	NS	NS	0.0434783	0.0869565	0.217391	0.560463	0.339026	0.463271	0.463271	0.655241	1	0.655241
unknown.Atopobiaceae	24.638	1.609	NS	NS	NS	NS	-0.173913	0.0869565	0.217391	0.341721	0.157593	0.56112	0.104494	0.431681	0.461838	0.221503
unknown.Azospirillum	23.188	15.391	NS	NS	NS	NS	0.0869565	0.0869565	-0.0434783	0.774332	0.616329	0.616329	0.894592	1	1	1
unknown.Bacilli	31.884	0.913	NS	NS	NS	NS	0.0434783	-0.0869565	-0.130435	0.625119	1	0.314884	0.314884	1	0.791265	0.791265
unknown.Bacteria	24.638	6.667	NS	NS	NS	NS	0	0.26087	0.26087	0.120514	0.92551	0.0260021	0.0260021	1	0.391426	0.391426
unknown.Bacteroidales	78.261	19.725	NS	NS	NS	NS	-0.130435	0.0869565	-0.0434783	0.934115	0.950013	0.950013	0.950013	1	1	1
unknown.Burkholderiales	28.986	15.188	NS	NS	NS	NS	0.0434783	0.0869565	0.130435	0.774332	0.724426	0.724426	0.724426	0.865534	0.865534	0.865534
unknown.Butyricicoccus	97.101	19.13	NS	NS	NS	NS	0.0869565	0.130435	0.26087	0.892354	0.779533	0.779533	0.779533	0.845484	0.845484	0.501108
unknown.Clostridia	15.942	0.754	NS	NS	NS	NS	-0.0869565	-0.0434783	0.0869565	0.768961	0.683123	0.806246	0.683123	0.865295	0.865295	0.865295
unknown.Clostridiaceae	23.188	0.855	NS	NS	NS	NS	-0.217391	-0.0869565	0.173913	0.121885	0.0208142	0.179971	0.179971	0.36131	0.36131	0.36131
unknown.Clostridiales	100	656.116	NS	NS	NS	NS	0.304348	0.478261	-0.217391	0.605395	0.418024	0.418024	0.738571	0.145323	0.186759	0.314554
unknown.Clostridiales.Family.XIII..Incertae.Sedis	21.739	0.986	OK_nrc	Decreased	Decreased	NS	-0.130435	-0.173913	-0.0434783	4.92967e-08	7.51692e-06	7.51692e-06	0.797244	0.113105	0.113105	0.77283
unknown.Clostridium	92.754	60.043	NS	NS	NS	NS	0	0.304348	0.26087	0.560463	0.923431	0.281859	0.281859	0.807599	0.175384	0.16014
unknown.Collinsella	26.087	1.275	NS	NS	NS	NS	0.0869565	0.0869565	-0.0869565	0.986094	0.946131	0.946131	0.946131	1	1	1
unknown.Coprococcus	30.435	33.478	NS	NS	NS	NS	0	0.130435	0.0869565	0.986094	0.983826	0.983826	0.983826	0.833434	0.614682	0.833434
unknown.Dehalococcoidales	15.942	12	NS	NS	NS	NS	0	0.0869565	0.0869565	0.452553	0.753442	0.165951	0.165951	0.855132	0.855132	0.855132
unknown.Dialister	10.145	0.319	NS	NS	NS	NS	-0.217391	-0.217391	0.0434783	0.261218	0.0679148	0.0679148	0.741568	0.0868609	0.0868609	1
unknown.Eggerthella	44.928	4.768	NS	NS	NS	NS	-0.130435	-0.26087	0.0869565	0.509695	0.211352	0.211352	0.986697	0.558786	0.318525	0.918707
unknown.Eggerthellaceae	49.275	5.957	NS	NS	NS	NS	0.0869565	0.0434783	-0.0434783	0.959194	0.967825	0.967825	0.967825	0.823583	0.823583	0.823583
unknown.Erysipelotrichaceae	20.29	8.377	NS	NS	NS	NS	-0.130435	-0.0869565	0.0434783	0.560463	0.348703	0.73631	0.348703	0.785495	0.785495	0.785495
unknown.Eubacterium	76.812	11.406	NS	NS	NS	NS	-0.434783	-0.130435	-0.0434783	0.727608	0.671585	0.671585	0.671585	0.170161	0.355686	0.983926
unknown.Faecalibacterium	78.261	140.072	NS	NS	NS	NS	0.391304	0.391304	0.173913	0.542243	0.605737	0.33765	0.380503	0.212814	0.212814	0.542057
unknown.Firmicutes	86.957	93.275	NS	NS	NS	NS	-0.217391	0.0869565	0.0434783	0.761646	0.638864	0.835778	0.638864	0.562753	0.562753	0.562753
unknown.Lachnospiraceae	94.203	85.391	NS	NS	NS	NS	-0.26087	0.26087	0.217391	0.662983	0.520039	0.739807	0.520039	0.448133	0.696803	0.197165
unknown.Lactobacillales	37.681	0.464	NS	NS	NS	NS	0.173913	0	-0.130435	0.658751	0.650714	0.663063	0.650714	0.73313	0.824407	0.531816
unknown.Lentisphaerae	20.29	0.609	NS	NS	NS	NS	0.0869565	-0.0434783	-0.304348	0.147122	0.765539	0.0298292	0.0291983	0.671566	0.61477	0.0604103
unknown.Mogibacterium	18.841	0.493	NS	NS	NS	NS	-0.0869565	-0.0869565	-0.0869565	0.347629	0.192466	0.178716	0.607778	0.423711	0.423711	0.423711
unknown.Olsenella	17.391	0.348	NS	NS	NS	NS	0	-0.0869565	-0.0869565	0.640346	0.827201	0.391748	0.391748	1	0.871068	0.807882
unknown.Oscillibacter	76.812	18.319	NS	NS	NS	NS	0.26087	0.26087	-0.0869565	0.542243	0.40265	0.295118	0.40265	0.39286	0.39286	0.775667
unknown.Pasteurellaceae	14.493	0.348	NS	NS	NS	NS	0.0434783	0	-0.0869565	0.892354	0.867256	0.916667	0.867256	1	1	1
unknown.Peptostreptococcaceae	72.464	10.232	NS	NS	NS	NS	-0.347826	0.130435	0.478261	0.200743	0.0438062	0.889597	0.0438062	0.188589	0.830983	0.117932
unknown.Prevotella	37.681	161.797	NS	NS	NS	NS	-0.217391	0	0.130435	0.625119	0.415151	0.655235	0.415151	0.213552	1	0.213552
unknown.Pseudoflavonifractor	27.536	1.725	NS	NS	NS	NS	0.304348	0	-0.173913	0.200743	0.0420672	0.330989	0.211275	0.0660448	0.749805	0.437761
unknown.Roseburia	71.014	76.783	NS	NS	NS	NS	-0.347826	0	0.26087	0.409176	0.196328	0.780016	0.196328	0.0547194	0.614765	0.0547194
unknown.Ruminococcaceae	94.203	187.13	NS	NS	NS	NS	-0.26087	0	-0.173913	0.203048	0.0483786	0.141511	0.437177	0.0446254	0.190482	1
unknown.Ruminococcus	59.42	57.594	NS	NS	NS	NS	0.0434783	0.130435	0.347826	0.805577	0.830594	0.692139	0.692139	0.820209	0.63135	0.350384
unknown.Streptococcus	34.783	1.609	NS	NS	NS	NS	0.217391	0.0869565	0	0.648366	0.478348	0.826765	0.478348	0.599378	0.916853	0.599378
unknown.Sutterella	28.986	12	NS	NS	NS	NS	-0.0434783	-0.0434783	0.0434783	0.934115	0.768421	0.768421	0.768421	0.799846	0.799846	0.799846
unknown.Tyzzerella	56.522	4.275	NS	NS	NS	NS	0.26087	0.0869565	-0.0869565	0.625119	0.326932	0.326932	0.975486	0.678608	0.678608	0.875077
unknown.Veillonella	36.232	10.783	NS	NS	NS	NS	0.347826	0.0434783	-0.173913	0.409176	0.147707	0.963303	0.147707	0.223121	0.633124	0.633124
unknown.cellular.organisms	14.493	0.275	NS	NS	NS	NS	-0.0434783	-0.130435	-0.0869565	0.986094	0.892133	0.892133	0.892133	0.89023	0.89023	0.89023
